# Supplementary material for: Identification of adipose tissue transcriptomic memory of anorexia nervosa
Source: Mol Med. 2023 Aug 15;29:109. doi: 10.1186/s10020-023-00705-7 (PMC10428576; doi:10.1186/s10020-023-00705-7)
Supplement: Supplementary file 1 — Supplementary Material 1 [file 10020_2023_705_MOESM1_ESM.xlsm]

## Sheet: T1. ABA v CON
ENSEMBL	ENTREZID	SYMBOL	gene_type	logFC	AveExpr	t	P.Value	adj.P.Val
ENSMUSG00000030483	13088	Cyp2b10	protein_coding	6.16699	0.903396	4.48173	0.00027493	0.00140372
ENSMUSG00000105837	102639747	Gm35986	lncRNA	5.18048	-2.22488	12.6404	1.6491e-10	8.65616e-08
ENSMUSG00000042540	217698	Acot5	protein_coding	5.12154	-1.48277	4.22939	0.000483639	0.0021952
ENSMUSG00000001670	234724	Tat	protein_coding	4.91998	0.698927	4.59319	0.000214468	0.00115846
ENSMUSG00000086765	100503518	Gm11827	lncRNA	4.64678	0.366233	8.98747	3.76197e-08	2.27564e-06
ENSMUSG00000021228	171281	Acot3	protein_coding	4.60468	0.332378	7.74728	3.34927e-07	9.85522e-06
ENSMUSG00000029255	14715	Gnrhr	protein_coding	4.37031	-0.694494	9.27211	2.3403e-08	1.76303e-06
ENSMUSG00000029445	15445	Hpd	protein_coding	4.19422	0.78701	5.5366	2.7346e-05	0.000236261
ENSMUSG00000028211	60599	Trp53inp1	protein_coding	4.05224	6.79358	8.81291	5.05768e-08	2.73417e-06
ENSMUSG00000025202	30049	Scd3	protein_coding	3.81814	1.77474	4.43474	0.000305348	0.00151853
ENSMUSG00000021356	16364	Irf4	protein_coding	3.79864	6.27246	5.91679	1.22543e-05	0.000128813
ENSMUSG00000072949	26897	Acot1	protein_coding	3.60771	1.50851	7.25582	8.42249e-07	1.84705e-05
ENSMUSG00000039760	237310	Il22ra2	protein_coding	3.57243	-0.093104	7.17506	9.83121e-07	2.02755e-05
ENSMUSG00000117313	NA	NA	lncRNA	3.57088	0.856827	5.45959	3.2242e-05	0.000269185
ENSMUSG00000050276	381974	Mrgprg	protein_coding	3.37394	-0.390629	4.64232	0.00019228	0.00106132
ENSMUSG00000024222	14229	Fkbp5	protein_coding	3.36342	5.22934	13.3013	7.05357e-11	4.99025e-08
ENSMUSG00000106542	NA	NA	TEC	3.31197	0.487175	5.86113	1.37672e-05	0.000141024
ENSMUSG00000079012	20717	Serpina3m	protein_coding	3.30769	2.16829	3.96895	0.000868452	0.00349529
ENSMUSG00000079013	238395	Serpina3j	protein_coding	3.27699	1.87048	4.03922	0.000741457	0.00310259
ENSMUSG00000092323	NA	NA	lncRNA	3.27589	5.66779	9.15354	2.84857e-08	1.96575e-06
ENSMUSG00000007480	17203	Mc5r	protein_coding	3.24746	3.31794	7.82599	2.89813e-07	9.05151e-06
ENSMUSG00000003477	21743	Inmt	protein_coding	3.22792	5.53373	11.6854	6.0036e-10	2.01441e-07
ENSMUSG00000037686	104816	Aspg	protein_coding	3.2227	2.27453	3.93822	0.000930625	0.00369615
ENSMUSG00000022270	66270	Retreg1	protein_coding	3.21857	3.41618	9.50653	1.59457e-08	1.42565e-06
ENSMUSG00000107439	NA	NA	lncRNA	3.21068	2.10474	5.86315	1.37088e-05	0.000140561
ENSMUSG00000028341	18124	Nr4a3	protein_coding	3.21013	3.51884	2.79301	0.011848	0.0290567
ENSMUSG00000051590	22625	Map3k19	protein_coding	3.19489	1.81574	3.57563	0.0021029	0.0071022
ENSMUSG00000106030	NA	NA	TEC	3.19091	-0.141025	5.19846	5.66363e-05	0.00040955
ENSMUSG00000108075	NA	NA	TEC	3.17007	4.2326	7.16586	1.00064e-06	2.05326e-05
ENSMUSG00000117084	NA	NA	lncRNA	3.15597	-0.0272886	4.47895	0.00027664	0.00141003
ENSMUSG00000117294	NA	NA	TEC	3.13488	2.25339	4.26497	0.000446533	0.00206345
ENSMUSG00000019577	27273	Pdk4	protein_coding	3.12419	7.66455	8.77072	5.43575e-08	2.89864e-06
ENSMUSG00000038754	12686	Elovl3	protein_coding	3.10781	1.22708	6.30787	5.4694e-06	7.06895e-05
ENSMUSG00000021699	238871	Pde4d	protein_coding	3.09271	5.94073	7.43633	5.98006e-07	1.4518e-05
ENSMUSG00000085945	NA	NA	lncRNA	3.08951	0.74919	6.28186	5.7673e-06	7.34315e-05
ENSMUSG00000016194	15483	Hsd11b1	protein_coding	3.07037	5.39031	13.7633	3.976e-11	4.00263e-08
ENSMUSG00000113175	NA	NA	transcribed_unprocessed_pseudogene	3.04087	2.15778	3.89491	0.00102589	0.00397554
ENSMUSG00000083796	NA	NA	processed_pseudogene	3.01137	1.46046	5.76885	1.67119e-05	0.000162641
ENSMUSG00000103492	NA	NA	TEC	2.99685	-0.956399	5.39239	3.72455e-05	0.000298838
ENSMUSG00000020427	16009	Igfbp3	protein_coding	2.98389	5.80277	7.07071	1.20215e-06	2.34548e-05
ENSMUSG00000109089	71624	4833411C07Rik	lncRNA	2.96163	1.11803	5.34292	4.14322e-05	0.000323971
ENSMUSG00000100627	NA	NA	lncRNA	2.9575	1.05312	7.92131	2.43498e-07	8.00446e-06
ENSMUSG00000086320	NA	NA	lncRNA	2.94686	5.06161	5.36571	3.94472e-05	0.000311674
ENSMUSG00000026360	19735	Rgs2	protein_coding	2.93152	5.40311	7.01744	1.3329e-06	2.53375e-05
ENSMUSG00000025515	17831	Muc2	protein_coding	2.92845	0.0817829	5.43339	3.41051e-05	0.00027922
ENSMUSG00000001467	13121	Cyp51	protein_coding	2.91301	6.63828	11.2679	1.08412e-09	2.92941e-07
ENSMUSG00000020108	74747	Ddit4	protein_coding	2.89341	5.24275	5.488	3.03387e-05	0.000256986
ENSMUSG00000021453	23882	Gadd45g	protein_coding	2.88549	3.92432	4.04796	0.000727034	0.00305298
ENSMUSG00000022548	11815	Apod	protein_coding	2.86614	3.86018	8.94621	4.03318e-08	2.36071e-06
ENSMUSG00000058207	20714	Serpina3k	protein_coding	2.78092	3.06044	2.80659	0.011506	0.0283891
ENSMUSG00000031431	14605	Tsc22d3	protein_coding	2.76734	6.70647	10.3607	4.15424e-09	6.00865e-07
ENSMUSG00000021750	268709	Fam107a	protein_coding	2.75272	2.3945	7.49324	5.37293e-07	1.35758e-05
ENSMUSG00000048489	213393	Depp1	protein_coding	2.74829	5.4382	8.96929	3.87905e-08	2.2912e-06
ENSMUSG00000020072	67307	Pbld2	protein_coding	2.72539	0.17603	12.4536	2.10995e-10	9.27922e-08
ENSMUSG00000004328	53417	Hif3a	protein_coding	2.70704	2.29573	8.40671	1.02195e-07	4.52247e-06
ENSMUSG00000021478	13488	Drd1	protein_coding	2.69267	0.970748	5.30786	4.46884e-05	0.000343166
ENSMUSG00000032796	16772	Lama1	protein_coding	2.68576	1.00218	4.4774	0.000277601	0.00141249
ENSMUSG00000021903	78754	Galnt15	protein_coding	2.67392	7.54054	14.4213	1.80555e-11	4.00263e-08
ENSMUSG00000032092	14012	Mpzl2	protein_coding	2.66288	4.05024	8.12375	1.68896e-07	6.46655e-06
ENSMUSG00000034235	78787	Usp54	protein_coding	2.66258	5.65642	7.30831	7.62065e-07	1.71988e-05
ENSMUSG00000044505	320747	Lingo4	protein_coding	2.65748	-0.491487	8.52503	8.30842e-08	3.8627e-06
ENSMUSG00000040170	55990	Fmo2	protein_coding	2.65166	6.18476	12.5729	1.80193e-10	8.74734e-08
ENSMUSG00000025930	17681	Msc	protein_coding	2.64516	1.6053	5.5319	2.76216e-05	0.000238313
ENSMUSG00000086938	74931	4930481A15Rik	lncRNA	2.62838	2.55769	8.61411	7.11751e-08	3.48844e-06
ENSMUSG00000023078	55985	Cxcl13	protein_coding	2.60405	3.01724	6.47436	3.9034e-06	5.54285e-05
ENSMUSG00000028967	74155	Errfi1	protein_coding	2.60214	6.31358	4.77453	0.000143443	0.000847842
ENSMUSG00000029321	75750	Slc10a6	protein_coding	2.58987	2.77381	6.93944	1.55148e-06	2.81072e-05
ENSMUSG00000032081	11814	Apoc3	protein_coding	2.58453	1.55291	4.03258	0.000752612	0.0031353
ENSMUSG00000082100	14646	Glns-ps1	processed_pseudogene	2.57171	-0.514117	7.35189	7.01521e-07	1.62378e-05
ENSMUSG00000022853	74147	Ehhadh	protein_coding	2.54961	6.67075	6.77331	2.1499e-06	3.5988e-05
ENSMUSG00000084243	NA	NA	processed_pseudogene	2.54854	-0.733397	4.76982	0.000144946	0.000854911
ENSMUSG00000106874	NA	NA	lncRNA	2.54198	5.14847	7.81927	2.93405e-07	9.12067e-06
ENSMUSG00000042622	17133	Maff	protein_coding	2.53781	2.87447	5.3403	4.16674e-05	0.000325455
ENSMUSG00000035211	446101	Xrra1	protein_coding	2.53368	0.740071	9.15049	2.86309e-08	1.96575e-06
ENSMUSG00000112849	100416324	Gm18040	processed_pseudogene	2.51278	-0.163489	7.26854	8.22046e-07	1.81991e-05
ENSMUSG00000109061	NA	NA	protein_coding	2.51238	-0.0315335	2.48432	0.0228151	0.0494402
ENSMUSG00000045730	11555	Adrb2	protein_coding	2.50571	3.73887	5.07514	7.40857e-05	0.000508444
ENSMUSG00000027346	74182	Gpcpd1	protein_coding	2.48993	6.51223	7.12419	1.08418e-06	2.18069e-05
ENSMUSG00000109508	NA	NA	lncRNA	2.45705	0.56949	4.49842	0.000264881	0.00136138
ENSMUSG00000033107	67664	Rnf125	protein_coding	2.45074	5.26934	11.219	1.16306e-09	2.92941e-07
ENSMUSG00000084925	75602	1810062O18Rik	lncRNA	2.42413	0.307606	7.20357	9.30778e-07	1.9621e-05
ENSMUSG00000112863	100418393	Gm19181	processed_pseudogene	2.42364	1.3622	8.39299	1.04691e-07	4.61662e-06
ENSMUSG00000066170	NA	NA	lncRNA	2.37607	0.615776	4.06419	0.00070097	0.0029665
ENSMUSG00000089698	100039994	Gm2541	processed_pseudogene	2.36814	-1.09172	2.6326	0.0166989	0.0382548
ENSMUSG00000105909	NA	NA	lncRNA	2.34717	1.02243	4.11783	0.000621343	0.00269182
ENSMUSG00000037709	58909	Fam13a	protein_coding	2.30358	9.38264	9.41614	1.84742e-08	1.5277e-06
ENSMUSG00000066687	235320	Zbtb16	protein_coding	2.29884	7.63212	8.04077	1.96094e-07	7.10656e-06
ENSMUSG00000048534	270152	Jaml	protein_coding	2.28975	0.591364	4.7369	0.000155899	0.000903092
ENSMUSG00000015312	17873	Gadd45b	protein_coding	2.28922	2.45905	4.49051	0.000269598	0.00138257
ENSMUSG00000074794	105171	Arrdc3	protein_coding	2.28633	6.5795	8.70226	6.11329e-08	3.13711e-06
ENSMUSG00000030699	21389	Tbx6	protein_coding	2.28607	0.427842	5.56792	2.55795e-05	0.000225385
ENSMUSG00000105681	NA	NA	TEC	2.27661	1.77729	4.19019	0.000528127	0.00235314
ENSMUSG00000109644	71661	0610005C13Rik	lncRNA	2.2704	1.15964	6.97527	1.44679e-06	2.68746e-05
ENSMUSG00000040907	232975	Atp1a3	protein_coding	2.26398	6.39539	7.91795	2.44992e-07	8.03732e-06
ENSMUSG00000090264	108112	Eif4ebp3	protein_coding	2.2538	0.715816	5.02911	8.19302e-05	0.000548403
ENSMUSG00000048368	27047	Omd	protein_coding	2.25306	2.37853	6.76634	2.1797e-06	3.63459e-05
ENSMUSG00000016239	74365	Lonrf3	protein_coding	2.23786	1.11131	9.25804	2.39532e-08	1.78792e-06
ENSMUSG00000115026	NA	NA	lncRNA	2.23527	0.448332	5.91526	1.22936e-05	0.000129029
ENSMUSG00000042010	100705	Acacb	protein_coding	2.23062	8.84424	10.1657	5.60736e-09	7.21097e-07
ENSMUSG00000022512	12737	Cldn1	protein_coding	2.22965	3.68548	5.92239	1.21118e-05	0.000128142
ENSMUSG00000031026	330627	Trim66	protein_coding	2.22765	0.638306	6.58445	3.12932e-06	4.73237e-05
ENSMUSG00000098708	NA	NA	lncRNA	2.22349	-0.245219	6.11045	8.19835e-06	9.56983e-05
ENSMUSG00000097762	NA	NA	lncRNA	2.21703	1.53487	8.05007	1.9283e-07	7.01954e-06
ENSMUSG00000031344	57249	Gabrq	protein_coding	2.21644	2.23664	8.0998	1.76317e-07	6.61066e-06
ENSMUSG00000028150	19885	Rorc	protein_coding	2.21573	4.75875	14.9146	1.0189e-11	4.00263e-08
ENSMUSG00000006014	96875	Prg4	protein_coding	2.20874	4.27785	5.30693	4.47783e-05	0.00034355
ENSMUSG00000084897	50518	a	protein_coding	2.20731	2.4298	7.04021	1.27527e-06	2.45286e-05
ENSMUSG00000117494	NA	NA	lncRNA	2.19466	2.21262	8.07421	1.84622e-07	6.81218e-06
ENSMUSG00000026692	226564	Fmo4	protein_coding	2.19252	0.616889	12.2566	2.74528e-10	1.08954e-07
ENSMUSG00000108286	NA	NA	TEC	2.19065	1.27199	6.47578	3.89224e-06	5.53955e-05
ENSMUSG00000071637	12609	Cebpd	protein_coding	2.18736	4.87613	6.47959	3.86245e-06	5.51798e-05
ENSMUSG00000108035	NA	NA	TEC	2.18734	1.8391	5.79366	1.58617e-05	0.000156615
ENSMUSG00000026473	14645	Glul	protein_coding	2.18454	11.2751	10.4595	3.57419e-09	5.43545e-07
ENSMUSG00000097996	384461	Gm5313	processed_pseudogene	2.17332	-0.0169161	5.19782	5.67154e-05	0.000409692
ENSMUSG00000052934	76454	Fbxo31	protein_coding	2.17094	6.13745	7.96937	2.23136e-07	7.69409e-06
ENSMUSG00000045968	240817	Teddm2	protein_coding	2.16072	1.86838	7.72129	3.5138e-07	1.02101e-05
ENSMUSG00000095061	381994	E030018B13Rik	protein_coding	2.14691	0.469031	3.94843	0.000909482	0.00362456
ENSMUSG00000061740	56448	Cyp2d22	protein_coding	2.14042	5.68573	16.3509	2.10365e-12	3.42305e-08
ENSMUSG00000052392	171282	Acot4	protein_coding	2.13999	4.73117	11.7713	5.32739e-10	1.88451e-07
ENSMUSG00000053214	100502829	Gm9899	lncRNA	2.135	2.22841	6.6079	2.98599e-06	4.58674e-05
ENSMUSG00000031765	17748	Mt1	protein_coding	2.13498	6.91966	7.56993	4.65426e-07	1.22349e-05
ENSMUSG00000029167	19017	Ppargc1a	protein_coding	2.13287	4.17138	6.13492	7.79496e-06	9.23142e-05
ENSMUSG00000106290	NA	NA	TEC	2.11524	1.6812	4.0622	0.00070412	0.00297673
ENSMUSG00000085139	319764	A730046J19Rik	protein_coding	2.1107	1.91281	6.71793	2.3989e-06	3.91523e-05
ENSMUSG00000024526	12683	Cidea	protein_coding	2.10934	3.75517	2.86156	0.0102159	0.0257727
ENSMUSG00000033308	99586	Dpyd	protein_coding	2.10575	6.23695	13.6824	4.39059e-11	4.00263e-08
ENSMUSG00000107029	NA	NA	TEC	2.1045	1.88386	2.80835	0.0114622	0.028322
ENSMUSG00000072845	194597	Tmprss11a	protein_coding	2.08151	1.48719	6.6729	2.6232e-06	4.17659e-05
ENSMUSG00000086407	NA	NA	lncRNA	2.06925	-0.542649	7.92991	2.39717e-07	7.9462e-06
ENSMUSG00000097675	100504641	1700101I11Rik	lncRNA	2.06897	-0.233697	5.2646	4.90701e-05	0.000367619
ENSMUSG00000115628	NA	NA	processed_pseudogene	2.06848	0.737339	4.81336	0.000131651	0.000792243
ENSMUSG00000064294	71724	Aox3	protein_coding	2.06774	3.42954	7.12974	1.07265e-06	2.16113e-05
ENSMUSG00000089960	394436	Ugt1a1	protein_coding	2.05119	0.958597	4.24235	0.000469772	0.00214725
ENSMUSG00000024330	12815	Col11a2	protein_coding	2.04138	-0.357839	3.76686	0.00136843	0.00500608
ENSMUSG00000116604	NA	NA	lncRNA	2.03711	-0.284805	7.12149	1.08986e-06	2.1894e-05
ENSMUSG00000049265	16527	Kcnk3	protein_coding	2.03325	6.43073	9.08723	3.1819e-08	2.06244e-06
ENSMUSG00000040111	235283	Gramd1b	protein_coding	2.02648	5.60717	8.50135	8.65864e-08	3.98004e-06
ENSMUSG00000112129	68371	Pbld1	protein_coding	2.02434	2.17851	5.59954	2.39145e-05	0.000214489
ENSMUSG00000101268	72131	2010310C07Rik	lncRNA	2.01337	-0.574101	6.04566	9.37333e-06	0.000105772
ENSMUSG00000107997	NA	NA	TEC	2.00924	0.220138	4.75345	0.000150291	0.000877478
ENSMUSG00000022747	54613	St3gal6	protein_coding	2.00147	6.19164	13.6244	4.71585e-11	4.03876e-08
ENSMUSG00000031762	17750	Mt2	protein_coding	1.99324	5.01224	4.23743	0.000474996	0.002162
ENSMUSG00000107706	NA	NA	TEC	1.99323	2.91128	6.08159	8.70178e-06	9.99261e-05
ENSMUSG00000022299	69906	Slc25a32	protein_coding	1.99287	5.41841	8.89102	4.42824e-08	2.52698e-06
ENSMUSG00000029778	11517	Adcyap1r1	protein_coding	1.98407	5.04202	11.1649	1.25743e-09	3.05387e-07
ENSMUSG00000113898	NA	NA	processed_pseudogene	1.97989	2.24219	5.60696	2.35398e-05	0.000211859
ENSMUSG00000114409	668201	Gm9042	processed_pseudogene	1.97859	-0.753551	3.52249	0.00236901	0.00784783
ENSMUSG00000035916	237523	Ptprq	protein_coding	1.94714	3.10542	6.26895	5.92131e-06	7.50622e-05
ENSMUSG00000027875	15360	Hmgcs2	protein_coding	1.94562	5.4269	7.52998	5.01522e-07	1.29263e-05
ENSMUSG00000022180	50934	Slc7a8	protein_coding	1.94152	5.63637	4.20057	0.000515951	0.00230964
ENSMUSG00000044694	NA	NA	lncRNA	1.9118	3.30777	6.0266	9.75093e-06	0.000108873
ENSMUSG00000030935	20216	Acsm3	protein_coding	1.90834	7.25445	9.37136	1.98785e-08	1.6013e-06
ENSMUSG00000027273	20614	Snap25	protein_coding	1.9055	0.245339	4.04613	0.000730021	0.00306236
ENSMUSG00000041794	245049	Myrip	protein_coding	1.90548	3.49078	10.3608	4.15377e-09	6.00865e-07
ENSMUSG00000025260	15108	Hsd17b10	protein_coding	1.9044	6.69214	12.5621	1.82774e-10	8.74734e-08
ENSMUSG00000109904	NA	NA	TEC	1.89136	1.13706	8.35423	1.12089e-07	4.83796e-06
ENSMUSG00000093672	NA	NA	lncRNA	1.88259	-0.481504	6.58922	3.09958e-06	4.69175e-05
ENSMUSG00000105762	NA	NA	TEC	1.88032	-0.347838	4.07666	0.000681596	0.00289883
ENSMUSG00000039903	70967	Eva1c	protein_coding	1.87912	1.56046	5.2844	4.70134e-05	0.000356617
ENSMUSG00000109879	NA	NA	TEC	1.87427	1.13566	5.37699	3.85005e-05	0.000306348
ENSMUSG00000061540	18406	Orm2	protein_coding	1.87329	1.94036	6.11208	8.17071e-06	9.55128e-05
ENSMUSG00000023067	12575	Cdkn1a	protein_coding	1.8727	4.58029	4.96409	9.44775e-05	0.000610539
ENSMUSG00000027075	72401	Slc43a1	protein_coding	1.86209	6.27171	5.91506	1.22987e-05	0.000129029
ENSMUSG00000020593	14245	Lpin1	protein_coding	1.85854	9.25289	8.41259	1.01145e-07	4.49681e-06
ENSMUSG00000024842	73660	Cabp4	protein_coding	1.85751	0.964727	7.75181	3.32144e-07	9.79104e-06
ENSMUSG00000002992	11813	Apoc2	protein_coding	1.85494	1.13772	6.72839	2.34968e-06	3.85035e-05
ENSMUSG00000003526	19125	Prodh	protein_coding	1.8505	4.47695	10.5297	3.21373e-09	5.21952e-07
ENSMUSG00000028862	53608	Map3k6	protein_coding	1.84803	5.48664	7.46064	5.71237e-07	1.411e-05
ENSMUSG00000108256	NA	NA	TEC	1.84586	2.92059	7.1446	1.0424e-06	2.12291e-05
ENSMUSG00000067219	70701	Nipal1	protein_coding	1.84338	1.48811	2.90892	0.00921719	0.0236924
ENSMUSG00000025194	12780	Abcc2	protein_coding	1.83525	0.370029	3.1492	0.00544081	0.0154292
ENSMUSG00000039438	192653	Ttc36	protein_coding	1.83393	-0.122494	5.30482	4.49833e-05	0.000344617
ENSMUSG00000021135	20493	Slc10a1	protein_coding	1.82937	0.265158	3.71051	0.00155329	0.0055672
ENSMUSG00000029370	73246	Rassf6	protein_coding	1.82847	2.3666	10.1445	5.79524e-09	7.25385e-07
ENSMUSG00000112443	100418113	Gm19007	processed_pseudogene	1.82834	-0.392749	5.45281	3.27142e-05	0.000271456
ENSMUSG00000030306	387314	Tmtc1	protein_coding	1.82132	5.67733	9.18879	2.68646e-08	1.9204e-06
ENSMUSG00000066364	271047	Serpina3b	protein_coding	1.81291	2.52408	2.64092	0.0164064	0.037755
ENSMUSG00000089744	NA	NA	lncRNA	1.80415	-0.340312	4.52392	0.000250238	0.00131139
ENSMUSG00000113491	100418453	Gm19221	processed_pseudogene	1.79238	2.35234	5.46177	3.20919e-05	0.000268238
ENSMUSG00000026489	67426	Coq8a	protein_coding	1.78974	6.17531	8.76232	5.51455e-08	2.90589e-06
ENSMUSG00000027947	16194	Il6ra	protein_coding	1.78758	6.4068	8.40625	1.02278e-07	4.52247e-06
ENSMUSG00000038949	226744	Cnst	protein_coding	1.78164	6.7047	15.4243	5.73748e-12	3.56117e-08
ENSMUSG00000097462	330385	9530026P05Rik	lncRNA	1.78019	3.60473	7.84262	2.81115e-07	8.86493e-06
ENSMUSG00000006784	74407	Odad4	protein_coding	1.77269	1.13478	4.462	0.000287309	0.0014483
ENSMUSG00000028011	56720	Tdo2	protein_coding	1.77034	1.48178	2.99342	0.00766474	0.0204427
ENSMUSG00000036863	214804	Syde2	protein_coding	1.76828	5.57062	11.3432	9.73363e-10	2.74171e-07
ENSMUSG00000023912	74011	Slc25a27	protein_coding	1.76033	2.01346	5.58946	2.44326e-05	0.000217607
ENSMUSG00000101389	666907	Ms4a4a	protein_coding	1.75805	1.37596	5.05184	7.7956e-05	0.000528982
ENSMUSG00000063531	20349	Sema3e	protein_coding	1.74495	1.92304	5.80105	1.5617e-05	0.000154976
ENSMUSG00000116628	75818	4930478L05Rik	lncRNA	1.74299	-0.194746	4.00413	0.000802363	0.00328693
ENSMUSG00000107605	NA	NA	lncRNA	1.74238	0.266159	5.66398	2.08567e-05	0.000193489
ENSMUSG00000106092	NA	NA	TEC	1.73995	0.263449	5.44741	3.30947e-05	0.00027328
ENSMUSG00000068129	13011	Cst7	protein_coding	1.73296	-0.437489	5.86703	1.35979e-05	0.000139905
ENSMUSG00000112980	319545	D430020J02Rik	lncRNA	1.72344	2.32452	3.75396	0.00140871	0.00512808
ENSMUSG00000056531	73254	Ccdc18	protein_coding	1.71976	0.563494	6.25203	6.12971e-06	7.69619e-05
ENSMUSG00000009145	93838	Dqx1	protein_coding	1.71918	0.403093	6.16201	7.37225e-06	8.83367e-05
ENSMUSG00000117182	100416358	Gm18068	processed_pseudogene	1.71873	1.66281	4.94079	9.9435e-05	0.000637261
ENSMUSG00000034858	235493	Fam214a	protein_coding	1.71816	7.58101	10.0153	7.08762e-09	8.35723e-07
ENSMUSG00000106209	NA	NA	lncRNA	1.70554	-0.537732	5.75819	1.70913e-05	0.000165542
ENSMUSG00000033610	75735	Pank1	protein_coding	1.70449	4.29878	5.91903	1.21971e-05	0.000128493
ENSMUSG00000053897	67547	Slc39a8	protein_coding	1.70421	6.26124	6.98408	1.4222e-06	2.65459e-05
ENSMUSG00000024413	18145	Npc1	protein_coding	1.70226	6.50394	9.88692	8.67247e-09	9.34332e-07
ENSMUSG00000030922	73919	Lyrm1	protein_coding	1.69856	2.64191	10.2066	5.26417e-09	6.90795e-07
ENSMUSG00000028158	17777	Mttp	protein_coding	1.69783	3.53397	12.0963	3.40945e-10	1.2902e-07
ENSMUSG00000038332	140742	Sesn1	protein_coding	1.6969	5.74488	5.97243	1.09124e-05	0.000119332
ENSMUSG00000115555	NA	NA	TEC	1.68763	1.03584	5.44953	3.29449e-05	0.000272536
ENSMUSG00000110986	NA	NA	TEC	1.68153	-0.448269	2.99869	0.00757678	0.0202479
ENSMUSG00000027357	66586	Crls1	protein_coding	1.67608	6.33106	9.55745	1.46832e-08	1.34986e-06
ENSMUSG00000032010	53376	Usp2	protein_coding	1.67466	4.21524	14.027	2.88679e-11	4.00263e-08
ENSMUSG00000089827	NA	NA	lncRNA	1.67179	1.50364	3.30883	0.00381832	0.0115272
ENSMUSG00000001249	15451	Hpn	protein_coding	1.67144	0.168408	5.75501	1.72064e-05	0.000166359
ENSMUSG00000025491	68713	Ifitm1	protein_coding	1.66994	1.9408	5.21705	5.43968e-05	0.000396036
ENSMUSG00000006642	69852	Tcf23	protein_coding	1.66974	2.21697	3.53553	0.00230076	0.00765291
ENSMUSG00000028982	70556	Slc25a33	protein_coding	1.66461	2.91308	5.57745	2.50654e-05	0.000221545
ENSMUSG00000052273	381917	Dnah3	protein_coding	1.66008	0.373874	5.36076	3.98694e-05	0.000314167
ENSMUSG00000058470	666926	Gm8369	protein_coding	1.65932	1.73593	6.26917	5.91866e-06	7.50622e-05
ENSMUSG00000102423	NA	NA	TEC	1.65923	0.357443	4.49186	0.000268783	0.00137926
ENSMUSG00000104094	NA	NA	TEC	1.65578	2.37778	5.69578	1.94988e-05	0.00018372
ENSMUSG00000056234	27057	Ncoa4	protein_coding	1.6519	8.71568	10.9282	1.77536e-09	3.75176e-07
ENSMUSG00000056749	18030	Nfil3	protein_coding	1.65168	3.14733	3.12061	0.00579531	0.0161891
ENSMUSG00000038967	18604	Pdk2	protein_coding	1.6511	7.38604	13.8799	3.44921e-11	4.00263e-08
ENSMUSG00000110237	100416796	Gm18258	processed_pseudogene	1.64494	-0.385263	3.41248	0.00303028	0.00957636
ENSMUSG00000102466	NA	NA	TEC	1.64412	1.26981	4.99	8.92566e-05	0.000583286
ENSMUSG00000086841	69221	2410006H16Rik	lncRNA	1.64061	3.30264	6.85276	1.83851e-06	3.20645e-05
ENSMUSG00000110221	102640043	Gm36210	protein_coding	1.63661	0.628366	4.73738	0.000155732	0.000902767
ENSMUSG00000058022	109254	Adtrp	protein_coding	1.63617	4.08656	10.5322	3.20161e-09	5.21952e-07
ENSMUSG00000085363	NA	NA	lncRNA	1.63593	0.0825991	6.47101	3.92977e-06	5.5508e-05
ENSMUSG00000057722	16847	Lepr	protein_coding	1.63501	3.79219	4.05739	0.00071177	0.00300283
ENSMUSG00000107976	NA	NA	TEC	1.63463	-0.0834699	4.07076	0.000690695	0.00292911
ENSMUSG00000026220	71781	Slc16a14	protein_coding	1.63431	-0.353641	3.37583	0.00328865	0.0102378
ENSMUSG00000037904	74251	Ankrd9	protein_coding	1.63326	2.36107	5.10871	6.88519e-05	0.000479606
ENSMUSG00000027952	68603	Pmvk	protein_coding	1.63191	5.13358	5.31823	4.36993e-05	0.000336906
ENSMUSG00000078566	12176	Bnip3	protein_coding	1.62979	8.80578	8.76548	5.48472e-08	2.90589e-06
ENSMUSG00000062563	12879	Cys1	protein_coding	1.62945	3.26118	4.91351	0.000105581	0.000669528
ENSMUSG00000038546	56705	Ranbp9	protein_coding	1.62709	6.60819	8.89835	4.37352e-08	2.5147e-06
ENSMUSG00000100774	NA	NA	processed_pseudogene	1.62239	0.376717	3.36631	0.0033593	0.010404
ENSMUSG00000104874	NA	NA	lncRNA	1.62138	0.139515	4.18458	0.000534817	0.00237775
ENSMUSG00000102808	NA	NA	TEC	1.62124	-0.0478888	4.00714	0.000796934	0.00327228
ENSMUSG00000074899	640524	Sptbn5	protein_coding	1.61843	1.73262	11.5523	7.23497e-10	2.30838e-07
ENSMUSG00000002341	13004	Ncan	protein_coding	1.61754	0.155836	2.49724	0.0222082	0.0483497
ENSMUSG00000020893	18626	Per1	protein_coding	1.61466	6.82073	9.10329	3.09761e-08	2.03243e-06
ENSMUSG00000034829	234404	Nxnl1	protein_coding	1.61381	2.39298	7.21151	9.1674e-07	1.94107e-05
ENSMUSG00000045441	243385	Gprin3	protein_coding	1.61352	6.0716	5.41099	3.57859e-05	0.000290428
ENSMUSG00000049092	70713	Gpr137c	protein_coding	1.61271	1.55688	6.67565	2.60894e-06	4.17021e-05
ENSMUSG00000107451	NA	NA	lncRNA	1.60886	0.397345	4.57692	0.000222372	0.0011931
ENSMUSG00000024424	72747	Ttc39c	protein_coding	1.60835	4.58624	5.98992	1.05227e-05	0.000115928
ENSMUSG00000112090	NA	NA	TEC	1.60706	1.20598	4.67675	0.000178133	0.000999137
ENSMUSG00000089796	NA	NA	lncRNA	1.60532	0.632497	4.63401	0.000195862	0.00107744
ENSMUSG00000087435	NA	NA	lncRNA	1.60435	-0.0492833	4.25743	0.000454151	0.00208874
ENSMUSG00000037263	73458	Aldh3b3	protein_coding	1.603	0.499446	6.26897	5.92115e-06	7.50622e-05
ENSMUSG00000026822	16819	Lcn2	protein_coding	1.5989	1.19349	2.591	0.0182368	0.0411522
ENSMUSG00000112637	NA	NA	TEC	1.59881	3.59728	5.64192	2.18556e-05	0.000200346
ENSMUSG00000050675	14723	Gp1ba	protein_coding	1.59547	0.806395	7.07763	1.18615e-06	2.32674e-05
ENSMUSG00000104030	NA	NA	TEC	1.5901	3.84083	5.50543	2.92289e-05	0.000249273
ENSMUSG00000038007	230379	Acer2	protein_coding	1.58995	5.78628	4.80428	0.000134319	0.000806508
ENSMUSG00000031298	237175	Adgrg2	protein_coding	1.58431	5.86122	8.2305	1.39565e-07	5.64926e-06
ENSMUSG00000026796	227737	Niban2	protein_coding	1.58348	5.99035	7.58557	4.52037e-07	1.20633e-05
ENSMUSG00000025934	14859	Gsta3	protein_coding	1.58304	6.52041	6.02596	9.76401e-06	0.000108896
ENSMUSG00000004902	71803	Slc25a18	protein_coding	1.58293	-0.278611	3.92059	0.000968272	0.00380557
ENSMUSG00000040213	229905	Kyat3	protein_coding	1.58269	4.70068	5.69952	1.93452e-05	0.000182484
ENSMUSG00000055421	211712	Pcdh9	protein_coding	1.57606	2.0031	6.12987	7.87659e-06	9.27408e-05
ENSMUSG00000104339	NA	NA	TEC	1.57596	2.34516	5.86445	1.36718e-05	0.00014043
ENSMUSG00000055866	18627	Per2	protein_coding	1.57535	4.95205	6.94216	1.54328e-06	2.80271e-05
ENSMUSG00000020183	70574	Cpm	protein_coding	1.57483	1.89714	9.46793	1.69782e-08	1.46211e-06
ENSMUSG00000024646	109672	Cyb5a	protein_coding	1.57307	8.67918	8.17448	1.54231e-07	6.00392e-06
ENSMUSG00000026018	70375	Ica1l	protein_coding	1.57266	1.09578	6.85312	1.8372e-06	3.20645e-05
ENSMUSG00000068115	78177	Ninl	protein_coding	1.56857	3.06118	5.43235	3.41818e-05	0.00027922
ENSMUSG00000028654	16918	Mycl	protein_coding	1.56801	3.29851	3.52021	0.00238113	0.00787995
ENSMUSG00000097494	74076	4933406C10Rik	lncRNA	1.56764	0.210293	5.67092	2.05526e-05	0.00019151
ENSMUSG00000066571	233103	Garre1	protein_coding	1.56666	7.28165	7.45965	5.72309e-07	1.411e-05
ENSMUSG00000020838	15567	Slc6a4	protein_coding	1.56459	0.635708	4.37042	0.000352582	0.00170852
ENSMUSG00000104253	NA	NA	TEC	1.56444	1.54504	2.84107	0.0106797	0.0267067
ENSMUSG00000024268	108013	Celf4	protein_coding	1.56414	2.0019	5.53075	2.76897e-05	0.000238692
ENSMUSG00000042599	338523	Kdm7a	protein_coding	1.56308	7.07593	10.6869	2.53814e-09	4.69324e-07
ENSMUSG00000110199	NA	NA	transcribed_unprocessed_pseudogene	1.56138	-0.0508409	4.22696	0.000486279	0.00220517
ENSMUSG00000113840	100418031	Gm18955	processed_pseudogene	1.55161	0.316689	5.62035	2.28799e-05	0.000207642
ENSMUSG00000055134	NA	NA	lncRNA	1.55021	-0.355886	5.50925	2.89909e-05	0.000247672
ENSMUSG00000110496	NA	NA	TEC	1.54821	2.78581	4.99689	8.792e-05	0.000577335
ENSMUSG00000115801	NA	NA	lncRNA	1.5455	2.60382	6.43505	4.22558e-06	5.88184e-05
ENSMUSG00000023861	55951	Mpc1	protein_coding	1.54538	8.39549	5.75904	1.70611e-05	0.000165347
ENSMUSG00000108737	NA	NA	TEC	1.54043	1.65619	4.88894	0.000111445	0.000698027
ENSMUSG00000024481	74574	Lvrn	protein_coding	1.53814	4.28767	6.95756	1.49759e-06	2.74733e-05
ENSMUSG00000107655	NA	NA	TEC	1.53639	3.81697	8.74885	5.64329e-08	2.95266e-06
ENSMUSG00000108557	NA	NA	TEC	1.53518	0.953069	4.32874	0.000387064	0.00184377
ENSMUSG00000113516	NA	NA	lncRNA	1.53316	-0.286419	4.71321	0.000164299	0.000938387
ENSMUSG00000041220	170439	Elovl6	protein_coding	1.53261	8.69976	3.42745	0.00293053	0.00932999
ENSMUSG00000106927	NA	NA	lncRNA	1.52884	0.0169666	4.16802	0.00055508	0.00245242
ENSMUSG00000108825	NA	NA	TEC	1.52871	2.62022	6.80035	2.03821e-06	3.47285e-05
ENSMUSG00000030353	21679	Tead4	protein_coding	1.52839	2.33977	4.11789	0.00062126	0.00269182
ENSMUSG00000028865	69655	Cd164l2	protein_coding	1.52486	1.16772	6.21374	6.62944e-06	8.17229e-05
ENSMUSG00000117563	665296	Gm7575	processed_pseudogene	1.52462	-0.282322	4.58684	0.000217521	0.00117202
ENSMUSG00000058297	94214	Spock2	protein_coding	1.52458	6.22028	7.51339	5.17355e-07	1.32365e-05
ENSMUSG00000112391	NA	NA	TEC	1.51886	2.46912	5.70206	1.92417e-05	0.00018193
ENSMUSG00000002266	22776	Zim1	protein_coding	1.51862	3.19405	3.99968	0.000810434	0.00331175
ENSMUSG00000020572	59027	Nampt	protein_coding	1.5128	7.26344	10.6449	2.70286e-09	4.90945e-07
ENSMUSG00000033863	16601	Klf9	protein_coding	1.51264	7.79624	10.4386	3.68959e-09	5.55898e-07
ENSMUSG00000042029	76044	Ncapg2	protein_coding	1.51257	4.21858	8.09145	1.78983e-07	6.66455e-06
ENSMUSG00000029816	93695	Gpnmb	protein_coding	1.51186	4.01417	5.08835	7.19792e-05	0.000497767
ENSMUSG00000006462	329562	A530013C23Rik	lncRNA	1.51179	1.5544	9.95433	7.79841e-09	8.81485e-07
ENSMUSG00000034614	216505	Pik3ip1	protein_coding	1.51153	4.16321	9.41544	1.84954e-08	1.5277e-06
ENSMUSG00000114558	NA	NA	processed_pseudogene	1.51107	-0.0924942	3.61359	0.00193116	0.00662811
ENSMUSG00000031016	22390	Wee1	protein_coding	1.51006	2.9347	8.58742	7.45445e-08	3.59937e-06
ENSMUSG00000104830	NA	NA	lncRNA	1.50824	-0.301568	4.50388	0.000261677	0.00134961
ENSMUSG00000036833	241274	Pnpla7	protein_coding	1.50527	5.38043	6.59853	3.04242e-06	4.63541e-05
ENSMUSG00000116946	NA	NA	lncRNA	1.50323	2.88262	5.04814	7.85884e-05	0.000531943
ENSMUSG00000021908	NA	NA	processed_pseudogene	1.50129	2.54559	5.81661	1.51147e-05	0.000151538
ENSMUSG00000047094	218165	Ofcc1	protein_coding	1.50058	1.8278	5.64315	2.17985e-05	0.00020006
ENSMUSG00000050377	218624	Il31ra	protein_coding	1.49589	2.57305	4.86652	0.000117085	0.000726626
ENSMUSG00000032191	12049	Bcl2l10	protein_coding	1.49502	-0.0496471	2.90527	0.00929068	0.0238263
ENSMUSG00000060961	54403	Slc4a4	protein_coding	1.49403	6.97747	6.49882	3.71577e-06	5.36019e-05
ENSMUSG00000116617	NA	NA	lncRNA	1.49229	-0.0349877	5.02065	8.34612e-05	0.000556134
ENSMUSG00000027074	58207	Slc43a3	protein_coding	1.49221	6.54817	11.2165	1.16725e-09	2.92941e-07
ENSMUSG00000087312	NA	NA	lncRNA	1.49074	-0.607889	3.75589	0.00140262	0.00510933
ENSMUSG00000045709	NA	NA	transcribed_unitary_pseudogene	1.48746	1.6655	7.21406	9.12262e-07	1.93538e-05
ENSMUSG00000104164	NA	NA	TEC	1.48581	0.844161	8.30288	1.22736e-07	5.17399e-06
ENSMUSG00000091498	NA	NA	processed_pseudogene	1.48452	4.8103	5.95323	1.13575e-05	0.000122309
ENSMUSG00000033917	56209	Gde1	protein_coding	1.4834	6.59068	9.89455	8.56862e-09	9.29524e-07
ENSMUSG00000023150	117198	Ivns1abp	protein_coding	1.48224	7.66051	7.94602	2.32799e-07	7.84286e-06
ENSMUSG00000055320	21676	Tead1	protein_coding	1.48124	7.9719	8.76193	5.5182e-08	2.90589e-06
ENSMUSG00000102091	258216	Olfr1034	protein_coding	1.47916	0.88535	4.42014	0.000315475	0.00156173
ENSMUSG00000033416	68778	Gucd1	protein_coding	1.47687	6.12543	6.9071	1.65272e-06	2.95717e-05
ENSMUSG00000097365	320088	C030034L19Rik	lncRNA	1.47309	0.610342	4.98072	9.10921e-05	0.000592426
ENSMUSG00000024430	71132	Cabyr	protein_coding	1.47066	0.481841	6.30416	5.51099e-06	7.10015e-05
ENSMUSG00000047216	227485	Cdh19	protein_coding	1.46965	1.63393	5.67414	2.04128e-05	0.000190566
ENSMUSG00000002565	20259	Scin	protein_coding	1.46802	0.00703845	4.98418	9.04043e-05	0.000588895
ENSMUSG00000035948	380660	Acss3	protein_coding	1.46544	7.84504	11.6805	6.04514e-10	2.01441e-07
ENSMUSG00000045094	328967	Arhgef37	protein_coding	1.46499	3.18606	4.13676	0.000595464	0.00259839
ENSMUSG00000046027	170460	Stard5	protein_coding	1.46466	4.80975	8.37699	1.0768e-07	4.71013e-06
ENSMUSG00000112239	100381209	Gm17823	processed_pseudogene	1.46456	0.569401	5.18766	5.79816e-05	0.000415995
ENSMUSG00000102732	NA	NA	TEC	1.46144	0.194492	3.9371	0.000932962	0.00370449
ENSMUSG00000062329	231162	Cytl1	protein_coding	1.46012	1.78223	3.12908	0.00568801	0.0159633
ENSMUSG00000037204	68118	Atg101	protein_coding	1.45375	3.64748	4.05391	0.000717357	0.0030214
ENSMUSG00000041992	217944	Rapgef5	protein_coding	1.45246	6.27012	8.2198	1.42251e-07	5.72946e-06
ENSMUSG00000014361	17289	Mertk	protein_coding	1.4508	5.53582	9.95013	7.8501e-09	8.81485e-07
ENSMUSG00000093598	NA	NA	lncRNA	1.4483	1.7323	6.66295	2.67565e-06	4.24835e-05
ENSMUSG00000114469	320155	C730002L08Rik	lncRNA	1.44288	1.74194	3.91602	0.00097829	0.00383769
ENSMUSG00000103220	NA	NA	TEC	1.44058	3.51306	5.33301	4.23276e-05	0.00032939
ENSMUSG00000049148	239318	Plcxd3	protein_coding	1.43728	0.280627	3.61116	0.00194172	0.00665594
ENSMUSG00000102452	NA	NA	TEC	1.43539	0.590372	4.3044	0.000408758	0.00192903
ENSMUSG00000025170	217371	Rab40b	protein_coding	1.43346	3.25861	6.458	4.03426e-06	5.67639e-05
ENSMUSG00000009394	20965	Syn2	protein_coding	1.43018	2.51979	6.84341	1.87259e-06	3.25542e-05
ENSMUSG00000049422	103172	Chchd10	protein_coding	1.42741	6.81257	7.64638	4.03673e-07	1.11332e-05
ENSMUSG00000005057	23921	Sh2b2	protein_coding	1.427	6.16779	8.05413	1.91423e-07	7.0053e-06
ENSMUSG00000019278	13479	Dpep1	protein_coding	1.42683	6.11567	8.11335	1.7208e-07	6.52833e-06
ENSMUSG00000032238	19883	Rora	protein_coding	1.42552	7.118	11.0988	1.38382e-09	3.31141e-07
ENSMUSG00000047446	11861	Arl4a	protein_coding	1.42407	7.62076	6.71244	2.42516e-06	3.93442e-05
ENSMUSG00000038594	100038725	Cep85l	protein_coding	1.42368	6.33406	7.24898	8.53327e-07	1.85881e-05
ENSMUSG00000062319	NA	NA	lncRNA	1.42256	2.1427	3.84399	0.00115043	0.00436869
ENSMUSG00000108542	NA	NA	TEC	1.42162	0.853958	5.13999	6.4315e-05	0.000453831
ENSMUSG00000002265	18616	Peg3	protein_coding	1.42121	7.48935	3.20555	0.00480287	0.0139209
ENSMUSG00000031808	26457	Slc27a1	protein_coding	1.41698	10.3719	10.7266	2.39224e-09	4.57959e-07
ENSMUSG00000031980	11606	Agt	protein_coding	1.41499	7.09279	5.26348	4.91892e-05	0.000368003
ENSMUSG00000022864	67102	D16Ertd472e	protein_coding	1.41353	4.6536	4.69275	0.000171921	0.000974739
ENSMUSG00000041272	252838	Tox	protein_coding	1.41346	0.192833	4.33441	0.000382179	0.00182584
ENSMUSG00000025197	226143	Cyp2c23	protein_coding	1.41194	1.2141	3.92627	0.000955994	0.00377195
ENSMUSG00000089635	NA	NA	lncRNA	1.40933	1.74279	6.64638	2.76537e-06	4.34015e-05
ENSMUSG00000039851	74387	4932438H23Rik	protein_coding	1.4091	0.669442	5.02108	8.33826e-05	0.000555838
ENSMUSG00000115686	NA	NA	TEC	1.40651	1.90535	6.08433	8.65261e-06	9.95129e-05
ENSMUSG00000091144	628705	Phf11c	protein_coding	1.40609	1.41047	3.12176	0.00578062	0.0161508
ENSMUSG00000038393	56338	Txnip	protein_coding	1.40491	10.4488	9.03252	3.48743e-08	2.17874e-06
ENSMUSG00000021273	14137	Fdft1	protein_coding	1.40057	6.35388	8.70021	6.1349e-08	3.13711e-06
ENSMUSG00000020614	208659	Fam20a	protein_coding	1.39653	3.73517	6.18118	7.08746e-06	8.59368e-05
ENSMUSG00000108560	NA	NA	TEC	1.39465	0.288916	4.11787	0.000621285	0.00269182
ENSMUSG00000053964	16855	Lgals4	protein_coding	1.39239	3.57266	6.75295	2.23821e-06	3.70877e-05
ENSMUSG00000075538	NA	NA	lncRNA	1.3869	3.22016	4.55831	0.000231783	0.00123093
ENSMUSG00000045573	18619	Penk	protein_coding	1.38665	4.17029	6.47811	3.87401e-06	5.52888e-05
ENSMUSG00000032898	231670	Fbxo21	protein_coding	1.38485	7.02708	7.75444	3.30537e-07	9.79104e-06
ENSMUSG00000106665	NA	NA	TEC	1.3845	1.16102	5.63086	2.23748e-05	0.000204197
ENSMUSG00000070323	234911	Mmp27	protein_coding	1.38271	-0.126762	4.37936	0.000345599	0.00168119
ENSMUSG00000086914	NA	NA	lncRNA	1.38248	-0.0914804	4.93359	0.000101022	0.000644639
ENSMUSG00000027901	72121	Dennd2d	protein_coding	1.37916	4.75295	7.83918	2.82894e-07	8.88658e-06
ENSMUSG00000033427	103149	Upb1	protein_coding	1.37437	0.0890651	3.8087	0.0012455	0.00466053
ENSMUSG00000025479	13106	Cyp2e1	protein_coding	1.37341	11.7588	7.59604	4.43298e-07	1.18836e-05
ENSMUSG00000073490	226691	Ifi207	protein_coding	1.3732	5.8031	8.86102	4.65972e-08	2.61241e-06
ENSMUSG00000097789	100039239	Gm2115	protein_coding	1.37195	0.831713	3.3839	0.00322994	0.0100898
ENSMUSG00000026621	66112	Mtarc1	protein_coding	1.36805	5.11654	3.97548	0.000855771	0.00345194
ENSMUSG00000048445	71276	Ccdc57	protein_coding	1.36803	2.421	11.0544	1.47626e-09	3.43168e-07
ENSMUSG00000097998	NA	NA	lncRNA	1.36444	0.847981	3.73389	0.00147377	0.00532689
ENSMUSG00000073758	66938	Sh3d21	protein_coding	1.36384	2.87359	10.837	2.03065e-09	4.05272e-07
ENSMUSG00000087590	69749	Epb41l4aos	lncRNA	1.36382	2.15368	7.29147	7.86887e-07	1.76367e-05
ENSMUSG00000054493	NA	NA	lncRNA	1.35889	0.823169	5.16035	6.15275e-05	0.000437386
ENSMUSG00000044471	232685	Lncpint	lncRNA	1.35546	5.54047	5.57131	2.53955e-05	0.000223976
ENSMUSG00000048387	23967	Osr1	protein_coding	1.35456	5.65822	7.02271	1.31932e-06	2.51677e-05
ENSMUSG00000097195	72655	Snhg5	lncRNA	1.35437	3.56059	7.83929	2.82838e-07	8.88658e-06
ENSMUSG00000047638	20186	Nr1h4	protein_coding	1.35299	0.322706	4.07982	0.000676768	0.00288207
ENSMUSG00000042213	67492	Zfand4	protein_coding	1.35139	0.760927	3.36394	0.00337707	0.0104511
ENSMUSG00000034936	80981	Arl4d	protein_coding	1.34907	3.49829	3.54153	0.00227004	0.00756774
ENSMUSG00000003721	72999	Insig2	protein_coding	1.34784	5.6949	4.80361	0.000134515	0.000807331
ENSMUSG00000106450	NA	NA	TEC	1.34536	0.491374	4.75237	0.00015065	0.000878947
ENSMUSG00000102305	NA	NA	TEC	1.34466	0.0892303	3.5388	0.00228395	0.00760499
ENSMUSG00000095789	69034	Nupr1l	protein_coding	1.34456	1.67146	6.32586	5.27274e-06	6.86933e-05
ENSMUSG00000040181	14261	Fmo1	protein_coding	1.33736	8.00326	9.33756	2.10119e-08	1.62812e-06
ENSMUSG00000030159	56760	Clec1b	protein_coding	1.33687	-0.17199	4.86238	0.000118159	0.000732171
ENSMUSG00000031889	234678	D230025D16Rik	protein_coding	1.33665	5.49541	10.3007	4.55426e-09	6.36723e-07
ENSMUSG00000021751	93732	Acox2	protein_coding	1.33426	0.106627	3.57851	0.00208938	0.00706535
ENSMUSG00000105852	NA	NA	lncRNA	1.33406	0.168593	5.02566	8.25505e-05	0.000551525
ENSMUSG00000108513	NA	NA	lncRNA	1.33322	1.05453	3.75437	0.00140742	0.00512454
ENSMUSG00000074063	71839	Osgin1	protein_coding	1.33276	2.0562	4.78139	0.000141286	0.000837827
ENSMUSG00000096929	320977	A330023F24Rik	lncRNA	1.33197	4.5994	6.67962	2.5884e-06	4.15369e-05
ENSMUSG00000022622	11434	Acr	protein_coding	1.33132	-0.0346972	2.89064	0.00959109	0.0244776
ENSMUSG00000050860	237928	Phospho1	protein_coding	1.32925	4.84198	5.60929	2.34239e-05	0.000211079
ENSMUSG00000045392	258571	Olfr1033	protein_coding	1.32905	2.90157	5.04182	7.96819e-05	0.000537555
ENSMUSG00000106019	NA	NA	lncRNA	1.32643	1.5736	6.77866	2.12735e-06	3.56868e-05
ENSMUSG00000102253	NA	NA	TEC	1.32371	-0.233962	3.66766	0.00171032	0.00600051
ENSMUSG00000108211	NA	NA	TEC	1.3237	0.757182	4.4877	0.000271289	0.00138906
ENSMUSG00000058966	68952	Tlcd3b	protein_coding	1.32354	3.61476	7.09656	1.14355e-06	2.27758e-05
ENSMUSG00000003153	20527	Slc2a3	protein_coding	1.32242	2.90046	6.86816	1.78376e-06	3.14506e-05
ENSMUSG00000044749	76184	Abca6	protein_coding	1.32238	4.90606	6.33442	5.18172e-06	6.78335e-05
ENSMUSG00000092268	NA	NA	lncRNA	1.32208	0.268769	3.13109	0.00566283	0.0159081
ENSMUSG00000042246	209760	Tmc7	protein_coding	1.32142	1.13603	2.75686	0.0128065	0.0309226
ENSMUSG00000102504	NA	NA	TEC	1.32087	2.06709	4.32108	0.000393764	0.00187075
ENSMUSG00000071551	432720	Akr1c19	protein_coding	1.31863	0.531768	2.86424	0.0101567	0.0256511
ENSMUSG00000085105	100126229	Gm12758	lncRNA	1.31684	2.60934	3.65534	0.00175833	0.0061451
ENSMUSG00000020123	54140	Avpr1a	protein_coding	1.3165	1.73327	3.32101	0.00371615	0.0112869
ENSMUSG00000037710	52637	Cisd1	protein_coding	1.3146	5.40665	10.2922	4.61352e-09	6.36723e-07
ENSMUSG00000098188	268301	Sowahc	protein_coding	1.31356	7.20895	7.26536	8.2705e-07	1.82355e-05
ENSMUSG00000053825	327814	Ppfia2	protein_coding	1.3131	2.30521	4.14616	0.00058302	0.0025523
ENSMUSG00000090307	73504	1700071M16Rik	lncRNA	1.31293	-0.406735	4.24058	0.000471647	0.00215277
ENSMUSG00000068748	19283	Ptprz1	protein_coding	1.31255	2.0932	4.65996	0.000184891	0.00102751
ENSMUSG00000108353	NA	NA	TEC	1.31057	0.388509	5.54725	2.67315e-05	0.000232607
ENSMUSG00000024087	13078	Cyp1b1	protein_coding	1.30749	5.24144	6.78214	2.11275e-06	3.55887e-05
ENSMUSG00000087382	74161	Ctcflos	lncRNA	1.30695	5.10928	6.47175	3.92395e-06	5.5508e-05
ENSMUSG00000028207	65973	Asph	protein_coding	1.30164	7.74436	9.86789	8.9373e-09	9.44336e-07
ENSMUSG00000114213	319803	A430090L17Rik	lncRNA	1.29847	-0.304308	3.9302	0.000947561	0.00374513
ENSMUSG00000092470	NA	NA	protein_coding	1.29749	-0.479368	2.48334	0.0228617	0.0495282
ENSMUSG00000022838	106389	Eaf2	protein_coding	1.29746	0.00567699	4.8153	0.000131088	0.000789439
ENSMUSG00000033902	26390	Mapkbp1	protein_coding	1.29666	6.14435	9.49023	1.63736e-08	1.44402e-06
ENSMUSG00000014905	27362	Dnajb9	protein_coding	1.29593	6.33111	7.89154	2.57077e-07	8.28347e-06
ENSMUSG00000057054	103844	Inca1	protein_coding	1.29043	3.48853	7.36371	6.85987e-07	1.60149e-05
ENSMUSG00000003452	12121	Bicd1	protein_coding	1.28956	5.39546	5.25368	5.02449e-05	0.000372816
ENSMUSG00000074971	67606	Fibin	protein_coding	1.28798	2.84107	5.32897	4.2698e-05	0.000331322
ENSMUSG00000085936	NA	NA	lncRNA	1.28796	1.27476	3.91956	0.000970532	0.00381277
ENSMUSG00000037926	237860	Ssh2	protein_coding	1.28761	7.70373	10.8332	2.0423e-09	4.05272e-07
ENSMUSG00000001627	15982	Ifrd1	protein_coding	1.28436	6.55608	9.02145	3.55289e-08	2.18987e-06
ENSMUSG00000030889	233813	Vwa3a	protein_coding	1.28236	3.59684	4.79489	0.000137134	0.000818846
ENSMUSG00000030161	57436	Gabarapl1	protein_coding	1.279	7.55195	8.00125	2.10613e-07	7.44384e-06
ENSMUSG00000104528	NA	NA	TEC	1.27881	-0.357694	3.70463	0.00157396	0.00562766
ENSMUSG00000061666	66569	Gdpd1	protein_coding	1.27841	1.8782	5.85698	1.38872e-05	0.000141943
ENSMUSG00000030087	66277	Klf15	protein_coding	1.27555	6.37583	6.37798	4.74305e-06	6.38898e-05
ENSMUSG00000003949	217082	Hlf	protein_coding	1.27496	4.96199	6.71394	2.41794e-06	3.93095e-05
ENSMUSG00000107647	NA	NA	TEC	1.27428	2.31993	4.6749	0.000178863	0.00100218
ENSMUSG00000084792	NA	NA	lncRNA	1.27413	0.507298	4.91933	0.000104237	0.0006623
ENSMUSG00000082484	NA	NA	processed_pseudogene	1.27018	-0.137967	4.17269	0.000549289	0.00243159
ENSMUSG00000028133	66568	Rwdd3	protein_coding	1.26702	2.0143	6.2365	6.32754e-06	7.86568e-05
ENSMUSG00000045009	210673	Prrt3	protein_coding	1.26537	-0.0263437	3.78614	0.00131035	0.00483923
ENSMUSG00000026672	71648	Optn	protein_coding	1.26222	5.42723	9.5361	1.51994e-08	1.3817e-06
ENSMUSG00000057265	72873	Bbof1	protein_coding	1.25676	2.65079	6.95519	1.50452e-06	2.75693e-05
ENSMUSG00000003882	16197	Il7r	protein_coding	1.25642	1.1776	4.01501	0.000782956	0.00322947
ENSMUSG00000051606	NA	NA	lncRNA	1.25308	-0.0293476	2.68981	0.0147842	0.034734
ENSMUSG00000020038	12952	Cry1	protein_coding	1.25306	2.61391	8.65224	6.66351e-08	3.3048e-06
ENSMUSG00000102147	NA	NA	TEC	1.25142	-0.69227	2.53149	0.020671	0.0455585
ENSMUSG00000021067	64010	Sav1	protein_coding	1.2513	7.19045	6.07271	8.86292e-06	0.000101348
ENSMUSG00000104392	NA	NA	TEC	1.24814	1.43162	4.02498	0.000765595	0.00317053
ENSMUSG00000022314	19357	Rad21	protein_coding	1.24813	7.42597	9.12543	2.98518e-08	2.01238e-06
ENSMUSG00000019970	20393	Sgk1	protein_coding	1.24757	5.77027	5.6058	2.35981e-05	0.000212031
ENSMUSG00000059810	50780	Rgs3	protein_coding	1.24752	6.1171	4.5913	0.000215373	0.00116237
ENSMUSG00000085058	77209	8030453O22Rik	lncRNA	1.24728	0.0741259	3.04408	0.00685877	0.0186445
ENSMUSG00000044676	234725	Zfp612	protein_coding	1.24282	3.02783	5.45058	3.28706e-05	0.000272073
ENSMUSG00000102448	NA	NA	TEC	1.24214	1.3638	4.2461	0.000465844	0.00213407
ENSMUSG00000029828	70821	4921507P07Rik	protein_coding	1.24092	0.455827	5.9588	1.12265e-05	0.000121447
ENSMUSG00000106108	NA	NA	lncRNA	1.24077	1.53454	3.21214	0.00473322	0.0137534
ENSMUSG00000107801	NA	NA	TEC	1.24052	-0.0074062	4.55219	0.000234961	0.00124456
ENSMUSG00000025420	71206	Katnal2	protein_coding	1.24051	1.75477	5.58224	2.4811e-05	0.000219894
ENSMUSG00000053353	69517	2310001K24Rik	lncRNA	1.24031	0.206284	4.63842	0.000193952	0.00106838
ENSMUSG00000022479	22337	Vdr	protein_coding	1.23994	1.1187	4.4595	0.000288915	0.00145459
ENSMUSG00000086040	330319	Wipf3	protein_coding	1.23987	2.92537	5.59051	2.43785e-05	0.000217244
ENSMUSG00000052415	99681	Tchh	protein_coding	1.23906	-0.0119619	2.80061	0.0116553	0.0286749
ENSMUSG00000090965	NA	NA	lncRNA	1.23742	2.11193	5.27535	4.79421e-05	0.000361164
ENSMUSG00000023206	16169	Il15ra	protein_coding	1.23673	5.52564	5.5664	2.56622e-05	0.000225888
ENSMUSG00000042726	231712	Trafd1	protein_coding	1.23519	6.37534	6.90678	1.65378e-06	2.95717e-05
ENSMUSG00000046856	241070	Gpr1	protein_coding	1.23413	0.829356	4.21092	0.000504112	0.002266
ENSMUSG00000028970	18669	Abcb1b	protein_coding	1.23276	4.79791	7.41596	6.21431e-07	1.49143e-05
ENSMUSG00000108678	NA	NA	TEC	1.23228	1.90288	5.31413	4.40879e-05	0.000339035
ENSMUSG00000061039	258783	Olfr920	protein_coding	1.23124	1.10115	3.76137	0.00138543	0.00505918
ENSMUSG00000020034	216198	Tcp11l2	protein_coding	1.22983	4.95046	6.24608	6.20477e-06	7.75454e-05
ENSMUSG00000035376	70757	Hacd2	protein_coding	1.22869	7.63041	8.87133	4.57883e-08	2.57809e-06
ENSMUSG00000114501	NA	NA	TEC	1.22822	4.02477	3.07507	0.0064071	0.0175945
ENSMUSG00000038068	218215	Rnf144b	protein_coding	1.22748	5.71208	7.0854	1.16848e-06	2.30704e-05
ENSMUSG00000001998	108011	Ap4e1	protein_coding	1.22691	5.18969	7.43574	5.98673e-07	1.4518e-05
ENSMUSG00000112433	NA	NA	lncRNA	1.22498	0.569552	4.03401	0.000750194	0.0031278
ENSMUSG00000008305	21885	Tle1	protein_coding	1.22425	5.3529	7.9574	2.28036e-07	7.74655e-06
ENSMUSG00000037336	432628	Mfsd2b	protein_coding	1.22287	0.07629	3.6857	0.00164239	0.00582243
ENSMUSG00000110613	109215	Lncbate1	lncRNA	1.22269	2.65005	3.40612	0.00307358	0.00967721
ENSMUSG00000106557	NA	NA	TEC	1.22228	-0.24073	3.50599	0.00245823	0.00809888
ENSMUSG00000103779	NA	NA	TEC	1.21868	-0.271564	3.60107	0.00198621	0.00678128
ENSMUSG00000040740	384071	Slc25a34	protein_coding	1.21593	2.06445	2.70916	0.0141853	0.03355
ENSMUSG00000107813	NA	NA	TEC	1.21378	3.57629	6.36767	4.84328e-06	6.47574e-05
ENSMUSG00000020262	110532	Adarb1	protein_coding	1.21109	5.35054	10.5405	3.162e-09	5.21952e-07
ENSMUSG00000028088	14263	Fmo5	protein_coding	1.21095	6.37254	3.28139	0.0040587	0.0121091
ENSMUSG00000024042	17691	Sik1	protein_coding	1.20973	5.70417	3.90716	0.000997998	0.00389248
ENSMUSG00000103611	NA	NA	TEC	1.20782	0.42357	4.13568	0.00059691	0.00260191
ENSMUSG00000103696	NA	NA	TEC	1.20587	2.25273	4.05565	0.000714562	0.00301305
ENSMUSG00000050321	246317	Neto1	protein_coding	1.20478	0.351343	3.78028	0.00132775	0.00488693
ENSMUSG00000022462	67760	Slc38a2	protein_coding	1.20373	7.09051	3.24291	0.00442095	0.0130032
ENSMUSG00000113424	NA	NA	lncRNA	1.20164	0.700971	4.87358	0.000115278	0.000716502
ENSMUSG00000087543	100504191	Gm16576	lncRNA	1.20128	1.80951	5.86574	1.36348e-05	0.000140155
ENSMUSG00000108435	NA	NA	lncRNA	1.20011	0.174081	3.45459	0.00275797	0.00888844
ENSMUSG00000054598	231253	9130230L23Rik	protein_coding	1.1999	-0.185418	3.20573	0.00480103	0.0139181
ENSMUSG00000083953	NA	NA	processed_pseudogene	1.19974	-0.32895	3.83785	0.00116644	0.00441812
ENSMUSG00000037826	243382	Ppm1k	protein_coding	1.19928	5.45603	7.38616	6.57434e-07	1.55717e-05
ENSMUSG00000015702	71790	Anxa9	protein_coding	1.19916	2.49136	4.55591	0.000233022	0.0012359
ENSMUSG00000027500	20257	Stmn2	protein_coding	1.19885	2.39217	7.90509	2.50802e-07	8.19488e-06
ENSMUSG00000034452	214111	Slc24a1	protein_coding	1.1988	0.2476	4.92678	0.000102545	0.000652566
ENSMUSG00000024561	17190	Mbd1	protein_coding	1.19815	5.87408	5.93659	1.17584e-05	0.000125382
ENSMUSG00000021097	94040	Clmn	protein_coding	1.19743	7.61242	8.33665	1.15621e-07	4.94867e-06
ENSMUSG00000118506	73545	1700094D03Rik	protein_coding	1.19595	1.45316	5.45493	3.25657e-05	0.00027084
ENSMUSG00000033618	71751	Map3k13	protein_coding	1.19587	1.56561	5.13655	6.47988e-05	0.000456149
ENSMUSG00000040270	12014	Bach2	protein_coding	1.19448	3.46147	5.57893	2.49867e-05	0.000220969
ENSMUSG00000110047	NA	NA	TEC	1.19362	-0.362864	3.29327	0.00395291	0.0118478
ENSMUSG00000106837	NA	NA	TEC	1.19287	0.136379	4.87363	0.000115266	0.000716502
ENSMUSG00000113816	NA	NA	lncRNA	1.19261	0.574133	4.43754	0.000303444	0.0015109
ENSMUSG00000097885	NA	NA	lncRNA	1.19257	2.81546	8.61077	7.15881e-08	3.49814e-06
ENSMUSG00000055497	NA	NA	processed_pseudogene	1.19118	-0.0375325	4.56695	0.000227366	0.00121421
ENSMUSG00000116564	67045	Riok2	protein_coding	1.18917	4.39814	9.85742	9.08657e-09	9.47799e-07
ENSMUSG00000027360	15186	Hdc	protein_coding	1.18795	1.27203	3.1565	0.00535366	0.015239
ENSMUSG00000030972	272428	Acsm5	protein_coding	1.18787	4.53097	6.70937	2.43994e-06	3.95445e-05
ENSMUSG00000031700	108682	Gpt2	protein_coding	1.18628	8.3636	5.4321	3.41995e-05	0.000279225
ENSMUSG00000104061	NA	NA	TEC	1.18411	0.895832	4.03907	0.000741708	0.00310259
ENSMUSG00000036745	70892	Ttll7	protein_coding	1.18383	3.1192	3.80909	0.00124443	0.00465844
ENSMUSG00000039910	17684	Cited2	protein_coding	1.18289	5.24752	4.75981	0.000148191	0.000868336
ENSMUSG00000113766	NA	NA	TEC	1.1776	-0.112637	3.19952	0.00486753	0.0140866
ENSMUSG00000096995	100504687	2810029C07Rik	lncRNA	1.17738	-0.335746	3.12804	0.00570108	0.015989
ENSMUSG00000047443	227358	Erfe	protein_coding	1.1744	-0.0172303	4.21422	0.000500384	0.00225548
ENSMUSG00000085891	552913	Gm14634	lncRNA	1.17337	-0.177091	4.76261	0.000147277	0.0008646
ENSMUSG00000106535	NA	NA	lncRNA	1.17323	1.12809	6.41512	4.39929e-06	6.01557e-05
ENSMUSG00000106570	NA	NA	TEC	1.1732	1.19311	4.96754	9.3764e-05	0.000606714
ENSMUSG00000028893	230784	Sesn2	protein_coding	1.17048	4.90569	4.19571	0.000521623	0.0023299
ENSMUSG00000047344	236285	Lancl3	protein_coding	1.1693	1.24159	3.73734	0.00146236	0.00529141
ENSMUSG00000027452	68738	Acss1	protein_coding	1.16781	3.79953	2.78092	0.0121605	0.0296487
ENSMUSG00000074340	12659	Ovgp1	protein_coding	1.16759	0.301895	4.83238	0.000126239	0.000767254
ENSMUSG00000025558	105445	Dock9	protein_coding	1.16453	7.86869	8.85392	4.71633e-08	2.61241e-06
ENSMUSG00000020009	15979	Ifngr1	protein_coding	1.1642	6.79641	9.90314	8.45319e-09	9.29394e-07
ENSMUSG00000020448	193670	Rnf185	protein_coding	1.16382	5.24059	6.95418	1.5075e-06	2.75928e-05
ENSMUSG00000074398	100038464	Gm15441	lncRNA	1.16381	0.00692951	3.87731	0.00106734	0.00410877
ENSMUSG00000105395	NA	NA	processed_pseudogene	1.1625	-0.188294	4.52676	0.00024866	0.0013048
ENSMUSG00000041775	69546	Mapk1ip1	protein_coding	1.16228	4.61978	9.22782	2.51809e-08	1.86815e-06
ENSMUSG00000107743	NA	NA	TEC	1.16087	0.127444	4.60846	0.000207306	0.00112571
ENSMUSG00000103047	NA	NA	TEC	1.15864	4.43167	3.3734	0.00330656	0.01027
ENSMUSG00000038011	56087	Dnah10	protein_coding	1.1577	0.0434292	2.90979	0.00919978	0.0236545
ENSMUSG00000108830	NA	NA	TEC	1.15706	0.304177	5.93492	1.17993e-05	0.000125736
ENSMUSG00000113185	NA	NA	lncRNA	1.15632	0.0174734	3.18769	0.00499674	0.0143779
ENSMUSG00000027556	12346	Car1	protein_coding	1.1552	0.0954298	3.15629	0.00535624	0.0152425
ENSMUSG00000105289	NA	NA	TEC	1.1543	0.836033	5.03855	8.02554e-05	0.000540752
ENSMUSG00000028680	12795	Plk3	protein_coding	1.15422	2.63181	2.74801	0.0130522	0.0314365
ENSMUSG00000001542	192657	Ell2	protein_coding	1.15344	6.47528	9.11896	3.01758e-08	2.01238e-06
ENSMUSG00000024530	225655	Prelid3a	protein_coding	1.15144	0.373645	4.78211	0.000141061	0.000837062
ENSMUSG00000032724	99382	Abtb2	protein_coding	1.15141	1.50082	2.66152	0.0157034	0.0365267
ENSMUSG00000021474	14057	Sfxn1	protein_coding	1.15126	7.91029	8.11323	1.72115e-07	6.52833e-06
ENSMUSG00000028653	66966	Trit1	protein_coding	1.15064	4.43228	9.57237	1.43334e-08	1.33276e-06
ENSMUSG00000108368	NA	NA	TEC	1.15041	1.65574	6.08467	8.64651e-06	9.95129e-05
ENSMUSG00000032840	76792	Spring1	protein_coding	1.1495	4.42279	6.67504	2.61209e-06	4.1711e-05
ENSMUSG00000039958	320204	Etfbkmt	protein_coding	1.14877	4.55093	6.05614	9.17217e-06	0.000104079
ENSMUSG00000016356	73368	Col20a1	protein_coding	1.14752	1.47287	4.2627	0.000448814	0.00207063
ENSMUSG00000021367	13614	Edn1	protein_coding	1.14638	2.44473	3.69137	0.0016216	0.00576506
ENSMUSG00000113183	NA	NA	lncRNA	1.14382	0.331849	3.51264	0.00242186	0.00798874
ENSMUSG00000045954	20324	Cavin2	protein_coding	1.14381	8.98791	5.05737	7.70186e-05	0.000524152
ENSMUSG00000085829	NA	NA	lncRNA	1.14297	1.40996	4.60151	0.000210536	0.00114081
ENSMUSG00000037071	20249	Scd1	protein_coding	1.14277	16.0615	4.54935	0.000236451	0.0012492
ENSMUSG00000070280	382113	Slc22a14	protein_coding	1.14174	0.300442	4.17267	0.000549319	0.00243159
ENSMUSG00000039496	227526	Cdnf	protein_coding	1.14121	2.96031	6.96517	1.47556e-06	2.72225e-05
ENSMUSG00000047678	319200	Gpr82	protein_coding	1.1411	0.979394	4.28932	0.000422814	0.00198063
ENSMUSG00000103041	NA	NA	lncRNA	1.13859	3.96042	5.05122	7.8061e-05	0.000529254
ENSMUSG00000023935	71020	Spats1	protein_coding	1.13782	0.220218	3.37977	0.00325989	0.0101658
ENSMUSG00000085894	NA	NA	lncRNA	1.13741	0.584817	3.38717	0.00320644	0.0100318
ENSMUSG00000000673	107766	Haao	protein_coding	1.13728	0.718946	3.03103	0.00705815	0.019113
ENSMUSG00000089736	100044509	Tgfbr3l	protein_coding	1.13598	2.52603	7.34912	7.05222e-07	1.6246e-05
ENSMUSG00000103867	NA	NA	TEC	1.13591	2.28672	6.77309	2.15084e-06	3.5988e-05
ENSMUSG00000082884	NA	NA	unprocessed_pseudogene	1.1341	4.23038	5.40916	3.59269e-05	0.000291282
ENSMUSG00000099757	NA	NA	lncRNA	1.13306	2.16007	4.198	0.000518945	0.00232113
ENSMUSG00000086773	NA	NA	lncRNA	1.13202	0.926978	5.08616	7.23248e-05	0.000499096
ENSMUSG00000022472	28075	Desi1	protein_coding	1.13156	5.48517	12.5056	1.96936e-10	9.15584e-08
ENSMUSG00000020059	20962	Sycp3	protein_coding	1.12799	2.90562	4.14941	0.000578777	0.00253919
ENSMUSG00000024871	60425	Doc2g	protein_coding	1.12671	-0.239486	5.33878	4.18034e-05	0.000326091
ENSMUSG00000087660	NA	NA	lncRNA	1.1264	-0.361043	2.69743	0.0145455	0.0342674
ENSMUSG00000022759	74685	Lrrc74b	protein_coding	1.12613	0.190716	5.2542	5.01883e-05	0.000372816
ENSMUSG00000105245	NA	NA	lncRNA	1.12482	0.840376	3.33018	0.00364101	0.0111052
ENSMUSG00000092086	NA	NA	processed_pseudogene	1.12476	0.669615	3.8353	0.00117316	0.00443842
ENSMUSG00000112734	NA	NA	lncRNA	1.12369	1.9375	4.51882	0.000253099	0.00131874
ENSMUSG00000059857	80883	Ntng1	protein_coding	1.12174	-0.0564449	5.10471	6.94551e-05	0.000483186
ENSMUSG00000031189	14266	Aff2	protein_coding	1.12125	1.90457	5.43737	3.38154e-05	0.000277341
ENSMUSG00000105517	NA	NA	TEC	1.12028	2.72722	4.77389	0.000143648	0.00084821
ENSMUSG00000108601	NA	NA	TEC	1.11839	0.343309	4.22806	0.000485081	0.00220113
ENSMUSG00000022707	74185	Gbe1	protein_coding	1.11639	7.37703	5.21205	5.49907e-05	0.000399468
ENSMUSG00000023755	69159	Rhebl1	protein_coding	1.11572	0.209445	4.38123	0.000344153	0.00167616
ENSMUSG00000090667	330390	Mdfic2	protein_coding	1.11569	2.45622	4.80103	0.000135286	0.000809924
ENSMUSG00000042675	66090	Ypel3	protein_coding	1.11294	6.14059	9.38262	1.95154e-08	1.57987e-06
ENSMUSG00000059811	56298	Atl2	protein_coding	1.11279	6.83398	4.3477	0.000370975	0.00178068
ENSMUSG00000115602	666053	Gm7908	processed_pseudogene	1.1124	2.07716	5.90015	1.26876e-05	0.000132511
ENSMUSG00000038344	353170	Txlng	protein_coding	1.11022	6.50143	9.09342	3.14914e-08	2.05741e-06
ENSMUSG00000113603	NA	NA	TEC	1.10771	0.28834	3.83877	0.00116402	0.00441104
ENSMUSG00000027676	51938	Ccdc39	protein_coding	1.1073	0.959512	4.78969	0.000138717	0.000826509
ENSMUSG00000017132	19157	Cyth1	protein_coding	1.10672	5.06716	9.74371	1.08863e-08	1.08676e-06
ENSMUSG00000022863	12228	Btg3	protein_coding	1.10583	3.81387	4.03179	0.000753964	0.00313692
ENSMUSG00000052407	320226	Ccdc171	protein_coding	1.10544	3.20036	4.99168	8.89287e-05	0.000582313
ENSMUSG00000091730	100417294	Gm17230	processed_pseudogene	1.10413	-0.0573962	2.51156	0.0215529	0.04717
ENSMUSG00000115812	NA	NA	transcribed_processed_pseudogene	1.1027	-0.0164784	3.51835	0.00239109	0.00790487
ENSMUSG00000100813	NA	NA	lncRNA	1.10213	0.0644118	3.78692	0.00130805	0.00483631
ENSMUSG00000086782	77866	E130102H24Rik	lncRNA	1.10148	1.967	5.67475	2.03864e-05	0.000190429
ENSMUSG00000031545	102247	Gpat4	protein_coding	1.10142	7.26153	8.67434	6.41426e-08	3.21176e-06
ENSMUSG00000100510	NA	NA	lncRNA	1.10126	1.0766	2.88447	0.00972046	0.0247297
ENSMUSG00000103569	NA	NA	TEC	1.10053	1.31228	4.43029	0.000308401	0.00152997
ENSMUSG00000046178	18231	Nxph1	protein_coding	1.10012	1.99986	3.88739	0.00104339	0.004028
ENSMUSG00000032715	228775	Trib3	protein_coding	1.09942	2.67899	4.30448	0.000408684	0.00192903
ENSMUSG00000090338	NA	NA	unprocessed_pseudogene	1.09842	0.467532	3.00428	0.00748452	0.0200431
ENSMUSG00000027188	210622	Pamr1	protein_coding	1.09686	4.33727	4.59311	0.000214506	0.00115846
ENSMUSG00000086946	NA	NA	lncRNA	1.096	-0.364589	3.63855	0.00182592	0.00634046
ENSMUSG00000045382	12767	Cxcr4	protein_coding	1.09542	2.104	2.88455	0.00971877	0.0247293
ENSMUSG00000021752	71393	Kctd6	protein_coding	1.09509	4.40957	9.907	8.40186e-09	9.29394e-07
ENSMUSG00000032839	22063	Trpc1	protein_coding	1.09447	2.9029	7.96809	2.23654e-07	7.69409e-06
ENSMUSG00000037363	270035	Letm2	protein_coding	1.09318	3.19222	7.58504	4.52482e-07	1.20633e-05
ENSMUSG00000021025	18035	Nfkbia	protein_coding	1.09311	5.88849	6.42701	4.29476e-06	5.93578e-05
ENSMUSG00000091542	NA	NA	lncRNA	1.0931	2.22691	3.81575	0.0012259	0.00460263
ENSMUSG00000037833	328381	Sh2d4b	protein_coding	1.09217	1.94103	2.98527	0.0078027	0.0207291
ENSMUSG00000102540	NA	NA	lncRNA	1.08827	0.207445	3.88462	0.00104992	0.00405032
ENSMUSG00000070495	664799	Ctcfl	protein_coding	1.08827	2.23498	4.23839	0.000473965	0.0021579
ENSMUSG00000097354	76432	2310001H17Rik	lncRNA	1.08783	1.453	5.18853	5.78719e-05	0.000415574
ENSMUSG00000039661	66959	Dusp26	protein_coding	1.08771	0.502801	4.47491	0.000279149	0.00141787
ENSMUSG00000041828	217258	Abca8a	protein_coding	1.08679	6.58964	5.75107	1.73498e-05	0.000167348
ENSMUSG00000045973	230125	Slc25a51	protein_coding	1.08625	7.70607	6.48314	3.83494e-06	5.48349e-05
ENSMUSG00000031770	64209	Herpud1	protein_coding	1.08612	5.90312	6.13133	7.85279e-06	9.25674e-05
ENSMUSG00000024899	23972	Papss2	protein_coding	1.08548	6.17308	7.51242	5.18296e-07	1.32397e-05
ENSMUSG00000027900	67171	Dram2	protein_coding	1.08507	6.55761	9.6648	1.23515e-08	1.18925e-06
ENSMUSG00000032300	74211	1700017B05Rik	protein_coding	1.08412	5.79493	7.9556	2.28782e-07	7.75571e-06
ENSMUSG00000064373	20363	Selenop	protein_coding	1.08305	10.7349	8.05732	1.90327e-07	6.99099e-06
ENSMUSG00000001672	73608	Marveld3	protein_coding	1.08255	-0.0871514	2.49988	0.022086	0.0481488
ENSMUSG00000036095	217480	Dgkb	protein_coding	1.08221	1.01781	3.14571	0.00548294	0.0155298
ENSMUSG00000114504	NA	NA	lncRNA	1.08146	0.333412	3.59591	0.00200936	0.00684024
ENSMUSG00000021215	56349	Net1	protein_coding	1.08081	8.79045	5.22268	5.37369e-05	0.00039211
ENSMUSG00000038456	209773	Dennd2a	protein_coding	1.07996	5.15972	5.80033	1.56406e-05	0.000154976
ENSMUSG00000104546	NA	NA	TEC	1.07839	2.53125	6.15531	7.47463e-06	8.9235e-05
ENSMUSG00000111947	NA	NA	lncRNA	1.07727	-0.385482	3.81628	0.00122445	0.00459825
ENSMUSG00000040026	20210	Saa3	protein_coding	1.07657	1.43746	2.84795	0.0105217	0.0263927
ENSMUSG00000105229	NA	NA	lncRNA	1.07612	0.271082	3.07555	0.00640028	0.0175802
ENSMUSG00000060878	258405	Olfr1420	protein_coding	1.07569	-0.041201	3.13631	0.0055979	0.0157648
ENSMUSG00000111932	NA	NA	processed_pseudogene	1.07427	0.954672	3.65134	0.0017742	0.00619655
ENSMUSG00000114598	NA	NA	lncRNA	1.07353	2.80592	5.72052	1.85053e-05	0.000176746
ENSMUSG00000112925	102634101	Gm31763	lncRNA	1.07082	0.757444	3.45187	0.00277486	0.00892341
ENSMUSG00000033486	212670	Catsper2	protein_coding	1.07024	1.41471	4.56745	0.000227111	0.00121364
ENSMUSG00000068463	105246089	C730014E05Rik	lncRNA	1.0679	0.77156	4.11678	0.000622808	0.00269602
ENSMUSG00000063415	232174	Cyp26b1	protein_coding	1.06782	2.37305	2.75781	0.0127805	0.0308965
ENSMUSG00000105925	NA	NA	lncRNA	1.06766	0.0578132	3.72633	0.00149903	0.00540184
ENSMUSG00000020097	20397	Sgpl1	protein_coding	1.06715	7.28217	7.60714	4.34229e-07	1.17132e-05
ENSMUSG00000032602	57279	Slc25a20	protein_coding	1.06666	6.39842	7.55446	4.79076e-07	1.24928e-05
ENSMUSG00000043541	320662	Casc1	protein_coding	1.06651	0.620481	3.22465	0.00460377	0.0134493
ENSMUSG00000024843	12660	Chka	protein_coding	1.064	3.8628	3.81706	0.0012223	0.00459441
ENSMUSG00000115007	NA	NA	lncRNA	1.06378	1.81127	5.96125	1.11693e-05	0.000121003
ENSMUSG00000045268	195522	Zfp691	protein_coding	1.0635	2.17392	6.19453	6.89587e-06	8.43048e-05
ENSMUSG00000105495	NA	NA	TEC	1.06333	-0.0319678	3.47419	0.00263962	0.00858523
ENSMUSG00000020451	16886	Limk2	protein_coding	1.06291	4.88611	5.14371	6.37972e-05	0.000450959
ENSMUSG00000034063	381798	4930590J08Rik	protein_coding	1.06285	-0.0520049	3.14176	0.00553093	0.0156249
ENSMUSG00000112891	NA	NA	lncRNA	1.06188	0.49103	4.02426	0.000766836	0.00317263
ENSMUSG00000006423	77644	C330007P06Rik	protein_coding	1.06105	7.04856	10.6344	2.74557e-09	4.90945e-07
ENSMUSG00000064115	239857	Cadm2	protein_coding	1.06014	0.607142	3.64088	0.00181638	0.00630867
ENSMUSG00000030246	16832	Ldhb	protein_coding	1.05967	5.77709	5.54301	2.69745e-05	0.000233971
ENSMUSG00000048756	56484	Foxo3	protein_coding	1.05896	6.59981	5.94556	1.15405e-05	0.000123707
ENSMUSG00000022477	11429	Aco2	protein_coding	1.05871	9.17198	5.83789	1.44543e-05	0.000146542
ENSMUSG00000019947	71371	Arid5b	protein_coding	1.05815	7.47422	4.84244	0.000123469	0.000755288
ENSMUSG00000019997	14219	Ccn2	protein_coding	1.0581	3.54605	3.54355	0.0022598	0.00754286
ENSMUSG00000021313	20191	Ryr2	protein_coding	1.05707	0.236535	3.40056	0.00311203	0.00977775
ENSMUSG00000002007	56504	Srpk3	protein_coding	1.05687	0.412764	3.90751	0.000997197	0.00389029
ENSMUSG00000044986	22117	Tst	protein_coding	1.05478	5.33258	3.79198	0.00129325	0.00479576
ENSMUSG00000032418	17436	Me1	protein_coding	1.05323	10.5432	2.64234	0.0163571	0.0376894
ENSMUSG00000028359	18407	Orm3	protein_coding	1.05289	2.18111	3.08933	0.00620901	0.0171446
ENSMUSG00000107362	NA	NA	TEC	1.05213	2.89464	3.76704	0.00136789	0.00500608
ENSMUSG00000116707	NA	NA	TEC	1.05174	1.57879	3.38443	0.00322613	0.0100817
ENSMUSG00000097636	NA	NA	lncRNA	1.05108	0.941361	2.84014	0.0107012	0.026748
ENSMUSG00000105624	NA	NA	TEC	1.05077	1.20902	4.07639	0.000682007	0.00289982
ENSMUSG00000103101	NA	NA	TEC	1.05046	1.76448	4.48401	0.000273533	0.00139747
ENSMUSG00000107041	NA	NA	TEC	1.05028	0.0595344	4.03214	0.000753358	0.00313667
ENSMUSG00000038894	384783	Irs2	protein_coding	1.04922	7.36161	4.76559	0.000146309	0.000860718
ENSMUSG00000116718	NA	NA	lncRNA	1.04609	1.65712	4.17534	0.00054603	0.00241966
ENSMUSG00000093559	NA	NA	lncRNA	1.04598	1.27789	3.65959	0.00174163	0.00609196
ENSMUSG00000091277	NA	NA	unprocessed_pseudogene	1.04585	0.424682	2.89984	0.00940107	0.0240677
ENSMUSG00000022637	208650	Cblb	protein_coding	1.04582	6.41367	7.16859	9.95408e-07	2.04695e-05
ENSMUSG00000024247	106522	Pkdcc	protein_coding	1.04577	4.04141	4.18824	0.000530444	0.00236088
ENSMUSG00000024869	NA	NA	protein_coding	1.04481	1.18765	4.21109	0.000503919	0.00226576
ENSMUSG00000025437	170822	Usp33	protein_coding	1.04455	6.40409	8.08576	1.80825e-07	6.70772e-06
ENSMUSG00000097275	NA	NA	lncRNA	1.04415	2.41127	5.40146	3.65264e-05	0.000295259
ENSMUSG00000100863	620016	Gm12669	processed_pseudogene	1.04376	1.212	4.7851	0.000140133	0.000832907
ENSMUSG00000105710	NA	NA	TEC	1.04342	1.30326	4.49931	0.000264356	0.00135982
ENSMUSG00000048040	76976	Arxes2	protein_coding	1.04337	7.18534	4.53251	0.000245491	0.00129067
ENSMUSG00000042797	66333	Aqp11	protein_coding	1.04292	2.73582	8.67926	6.36012e-08	3.20408e-06
ENSMUSG00000027016	241494	Zfp385b	protein_coding	1.03784	2.4237	5.04065	7.98862e-05	0.000538487
ENSMUSG00000037685	11980	Atp8a1	protein_coding	1.03702	5.72127	12.9057	1.16771e-10	6.55207e-08
ENSMUSG00000103715	NA	NA	TEC	1.03633	0.310861	4.29623	0.000416309	0.00195729
ENSMUSG00000002910	70807	Arrdc2	protein_coding	1.03564	3.04411	7.76725	3.2283e-07	9.62104e-06
ENSMUSG00000036411	68283	9530077C05Rik	protein_coding	1.03525	1.41741	4.18193	0.000538005	0.0023888
ENSMUSG00000110656	319574	Gm20735	lncRNA	1.03514	-0.0514031	3.3649	0.00336983	0.0104326
ENSMUSG00000028132	99887	Tlcd4	protein_coding	1.0334	3.475	3.90491	0.00100307	0.00390756
ENSMUSG00000108037	NA	NA	lncRNA	1.03331	2.38498	3.19269	0.00494167	0.0142522
ENSMUSG00000104547	NA	NA	TEC	1.03321	1.67397	3.90694	0.000998492	0.00389347
ENSMUSG00000024524	14680	Gnal	protein_coding	1.03315	1.63512	3.8565	0.0011185	0.00427838
ENSMUSG00000085586	NA	NA	lncRNA	1.03281	0.473455	3.79249	0.00129177	0.00479396
ENSMUSG00000026579	14067	F5	protein_coding	1.03254	3.1865	2.66829	0.0154785	0.0360943
ENSMUSG00000020173	12808	Cobl	protein_coding	1.03181	4.80256	4.94791	9.7893e-05	0.000629114
ENSMUSG00000025193	66388	Cutc	protein_coding	1.03139	2.5528	9.12199	3.00236e-08	2.01238e-06
ENSMUSG00000085289	NA	NA	lncRNA	1.03046	1.0859	4.21047	0.000504615	0.00226763
ENSMUSG00000071103	69479	1700029J07Rik	protein_coding	1.03026	1.98855	5.01443	8.4605e-05	0.00056124
ENSMUSG00000075569	18861	Pms2	protein_coding	1.02907	-0.312564	3.73202	0.00147998	0.00534685
ENSMUSG00000103558	NA	NA	TEC	1.02811	0.832126	3.9055	0.00100173	0.00390329
ENSMUSG00000028259	57756	Fhl5	protein_coding	1.0272	1.21108	4.46616	0.000284655	0.00143803
ENSMUSG00000108741	NA	NA	TEC	1.02702	2.09036	5.23904	5.18639e-05	0.000381351
ENSMUSG00000038022	330323	Mindy4	protein_coding	1.02655	2.39099	4.88146	0.000113295	0.000707423
ENSMUSG00000048787	233805	Dcun1d3	protein_coding	1.02515	6.12322	9.31724	2.17257e-08	1.66466e-06
ENSMUSG00000104891	NA	NA	lncRNA	1.02512	0.822101	4.46843	0.000283215	0.00143353
ENSMUSG00000055239	74287	Kcmf1	protein_coding	1.02425	6.41452	10.4018	3.90176e-09	5.82472e-07
ENSMUSG00000027597	269378	Ahcy	protein_coding	1.02408	5.98524	4.71001	0.000165468	0.000944405
ENSMUSG00000117310	19243	Ptp4a1	protein_coding	1.02306	9.51794	6.54417	3.39227e-06	5.03305e-05
ENSMUSG00000040918	116914	Slc19a2	protein_coding	1.01735	2.92481	5.03184	8.14415e-05	0.000545581
ENSMUSG00000030244	232493	Gys2	protein_coding	1.01678	4.27849	2.95245	0.00838303	0.0219166
ENSMUSG00000106356	NA	NA	TEC	1.01645	-0.404888	2.49571	0.0222792	0.0484708
ENSMUSG00000044991	73747	Shld1	protein_coding	1.01551	2.02082	4.11103	0.000630916	0.00272387
ENSMUSG00000027845	140917	Dclre1b	protein_coding	1.01196	3.85445	7.15972	1.01251e-06	2.0672e-05
ENSMUSG00000027893	229709	Ahcyl1	protein_coding	1.0116	7.42591	8.97539	3.83938e-08	2.28844e-06
ENSMUSG00000036295	16981	Lrrn3	protein_coding	1.01119	2.07711	4.83009	0.00012688	0.000770367
ENSMUSG00000030554	233335	Synm	protein_coding	1.01083	5.37684	3.68264	0.00165373	0.0058541
ENSMUSG00000021024	26443	Psma6	protein_coding	1.00961	6.16979	5.9033	1.26044e-05	0.000131727
ENSMUSG00000038175	218203	Mylip	protein_coding	1.00932	5.57065	8.93392	4.11789e-08	2.40166e-06
ENSMUSG00000103672	NA	NA	TEC	1.00875	2.83247	4.95014	9.74148e-05	0.000627279
ENSMUSG00000114291	NA	NA	lncRNA	1.00854	-0.00851133	3.12974	0.0056797	0.0159455
ENSMUSG00000079242	NA	NA	lncRNA	1.00814	0.494282	3.67759	0.00167259	0.00590121
ENSMUSG00000116908	NA	NA	TEC	1.00713	5.24749	6.15107	7.54005e-06	8.97525e-05
ENSMUSG00000113998	105245459	Gm40909	lncRNA	1.00649	0.128208	3.45407	0.00276123	0.0088954
ENSMUSG00000038522	215929	Mfsd4b1	protein_coding	1.00604	1.25644	4.13578	0.000596779	0.00260191
ENSMUSG00000105720	NA	NA	TEC	1.00391	1.26435	3.88697	0.00104439	0.0040309
ENSMUSG00000030711	20887	Sult1a1	protein_coding	1.00384	8.14803	5.54887	2.66396e-05	0.000232288
ENSMUSG00000099881	100503178	2810013P06Rik	lncRNA	1.00337	3.77438	8.88721	4.457e-08	2.52698e-06
ENSMUSG00000036885	622434	Arhgef26	protein_coding	1.00241	2.8278	3.08439	0.00627696	0.0173087
ENSMUSG00000027950	11444	Chrnb2	protein_coding	1.00224	2.43754	5.81905	1.50375e-05	0.00015095
ENSMUSG00000033096	71881	Apmap	protein_coding	1.00046	7.38258	5.51787	2.84619e-05	0.000244139
ENSMUSG00000108614	NA	NA	TEC	1.00022	0.0783737	2.72728	0.0136458	0.0324818
ENSMUSG00000038195	280408	Rilp	protein_coding	0.998348	2.82207	5.53966	2.71679e-05	0.000235272
ENSMUSG00000118369	NA	NA	lncRNA	0.998304	0.0132492	2.58893	0.0183165	0.0412806
ENSMUSG00000026940	77058	Ccdc183	protein_coding	0.9982	-0.139769	3.97527	0.000856185	0.00345275
ENSMUSG00000036104	226407	Rab3gap1	protein_coding	0.997935	6.25939	7.01378	1.34239e-06	2.54288e-05
ENSMUSG00000107970	NA	NA	TEC	0.997809	0.888127	3.96834	0.000869634	0.00349832
ENSMUSG00000111241	NA	NA	unprocessed_pseudogene	0.996904	-0.129161	4.361	0.000360094	0.00173665
ENSMUSG00000030042	66979	Pole4	protein_coding	0.996736	4.4101	4.04766	0.00072752	0.00305423
ENSMUSG00000037876	108829	Jmjd1c	protein_coding	0.996363	7.22024	6.39299	4.60088e-06	6.22841e-05
ENSMUSG00000074449	100040599	Gm15319	protein_coding	0.996362	-0.221164	2.64814	0.0161568	0.0373548
ENSMUSG00000106049	NA	NA	TEC	0.99537	1.45521	3.94506	0.000916399	0.00364855
ENSMUSG00000032093	12501	Cd3e	protein_coding	0.995172	0.67097	2.66039	0.0157412	0.0365818
ENSMUSG00000022450	67130	Ndufa6	protein_coding	0.994318	5.59891	7.50448	5.26077e-07	1.33755e-05
ENSMUSG00000022490	58200	Ppp1r1a	protein_coding	0.994072	6.16843	4.58503	0.000218397	0.00117607
ENSMUSG00000057137	68487	Tmem140	protein_coding	0.993675	6.03251	4.66572	0.000182542	0.00101733
ENSMUSG00000117430	NA	NA	TEC	0.993437	1.47079	3.85226	0.00112922	0.00430917
ENSMUSG00000102391	NA	NA	TEC	0.992279	-0.255833	3.1079	0.00596009	0.0165641
ENSMUSG00000103553	NA	NA	TEC	0.991736	1.93721	6.96989	1.46205e-06	2.70962e-05
ENSMUSG00000104936	NA	NA	TEC	0.991447	1.6976	4.8625	0.000118127	0.000732171
ENSMUSG00000033904	101565	Ccp110	protein_coding	0.991438	3.71473	7.98352	2.17483e-07	7.63495e-06
ENSMUSG00000029131	23950	Dnajb6	protein_coding	0.99067	6.55598	15.3033	6.56558e-12	3.56117e-08
ENSMUSG00000104940	NA	NA	TEC	0.990656	-0.140135	3.31654	0.00375337	0.0113818
ENSMUSG00000041426	227095	Hibch	protein_coding	0.990169	7.27508	7.75354	3.31089e-07	9.79104e-06
ENSMUSG00000039556	54646	Ppp1r3f	protein_coding	0.989878	0.917753	4.7225	0.00016095	0.000925108
ENSMUSG00000108154	NA	NA	TEC	0.989727	0.303256	2.93972	0.00861903	0.0224004
ENSMUSG00000031299	18597	Pdha1	protein_coding	0.988481	9.17708	6.0482	9.32416e-06	0.00010529
ENSMUSG00000099924	NA	NA	lncRNA	0.988177	0.800805	3.21129	0.00474217	0.0137745
ENSMUSG00000103443	NA	NA	TEC	0.987892	1.63643	4.59759	0.00021238	0.0011485
ENSMUSG00000086212	100503869	Mkln1os	lncRNA	0.987827	0.653023	3.84482	0.00114829	0.00436385
ENSMUSG00000021069	110095	Pygl	protein_coding	0.987304	8.18512	4.94172	9.92324e-05	0.000636213
ENSMUSG00000084834	68306	4930565N06Rik	lncRNA	0.985488	3.52274	6.03325	9.61741e-06	0.000108002
ENSMUSG00000111421	NA	NA	TEC	0.985187	-0.0455403	2.75928	0.01274	0.030817
ENSMUSG00000051483	12408	Cbr1	protein_coding	0.984293	5.8291	7.89615	2.54923e-07	8.23038e-06
ENSMUSG00000045467	269954	Ttll13	protein_coding	0.983654	-0.272927	3.85575	0.00112039	0.00428358
ENSMUSG00000042258	16392	Isl1	protein_coding	0.983478	2.72571	4.14328	0.00058681	0.00256613
ENSMUSG00000109005	NA	NA	TEC	0.983084	3.74428	5.71037	1.89067e-05	0.000179597
ENSMUSG00000102577	NA	NA	TEC	0.98134	1.83668	5.70426	1.91523e-05	0.000181401
ENSMUSG00000047343	433294	Mettl21c	protein_coding	0.979957	1.20352	3.81013	0.00124152	0.00464948
ENSMUSG00000030826	12036	Bcat2	protein_coding	0.979137	7.25197	5.48134	3.07746e-05	0.000259732
ENSMUSG00000091154	NA	NA	lncRNA	0.978729	-0.32064	3.87081	0.00108306	0.00415552
ENSMUSG00000076441	11898	Ass1	protein_coding	0.978418	2.10274	2.542	0.02022	0.0447098
ENSMUSG00000030695	11674	Aldoa	protein_coding	0.976694	10.347	4.8989	0.000109029	0.000685783
ENSMUSG00000100075	NA	NA	lncRNA	0.976177	2.16027	7.65937	3.94057e-07	1.09985e-05
ENSMUSG00000098369	NA	NA	unprocessed_pseudogene	0.975175	1.30461	2.48078	0.0229843	0.0497407
ENSMUSG00000028479	50798	Gne	protein_coding	0.975091	5.73214	7.29029	7.88658e-07	1.7652e-05
ENSMUSG00000018171	75909	Vmp1	protein_coding	0.973834	6.10276	4.25973	0.000451816	0.00207976
ENSMUSG00000047604	212398	Frat2	protein_coding	0.971493	0.692847	3.38245	0.00324042	0.0101128
ENSMUSG00000027513	18534	Pck1	protein_coding	0.970778	11.1539	3.24715	0.00437952	0.0129007
ENSMUSG00000114019	NA	NA	TEC	0.968939	0.209717	3.76561	0.00137227	0.00501563
ENSMUSG00000025732	68241	Mcrip2	protein_coding	0.968367	4.35489	4.99248	8.87742e-05	0.00058177
ENSMUSG00000071192	215001	Wfikkn1	protein_coding	0.967107	0.476616	3.25817	0.00427368	0.0126393
ENSMUSG00000048546	57259	Tob2	protein_coding	0.965535	6.36995	7.00733	1.35933e-06	2.566e-05
ENSMUSG00000020193	53604	Zpbp	protein_coding	0.965236	0.104113	3.9231	0.000962826	0.00379349
ENSMUSG00000104822	NA	NA	TEC	0.964996	1.82103	3.87907	0.00106311	0.00409503
ENSMUSG00000067201	14997	H2-M9	protein_coding	0.964502	-0.407463	2.75719	0.0127973	0.0309142
ENSMUSG00000032420	23959	Nt5e	protein_coding	0.964111	2.86727	3.2831	0.00404335	0.0120732
ENSMUSG00000106061	NA	NA	lncRNA	0.963896	-0.187583	3.81794	0.00121989	0.00458898
ENSMUSG00000109873	NA	NA	TEC	0.96388	2.91033	2.93069	0.00879037	0.0227512
ENSMUSG00000039395	381269	Mreg	protein_coding	0.963374	2.08367	2.86484	0.0101436	0.02563
ENSMUSG00000048406	NA	NA	pseudogene	0.963125	1.13838	5.91173	1.23844e-05	0.000129761
ENSMUSG00000034135	70661	Sik3	protein_coding	0.96089	6.80319	6.41781	4.37546e-06	6.00823e-05
ENSMUSG00000104479	NA	NA	TEC	0.960793	0.02052	2.57603	0.018822	0.0421397
ENSMUSG00000108940	NA	NA	TEC	0.959955	1.03661	4.12484	0.000611635	0.00265755
ENSMUSG00000039236	57444	Isg20	protein_coding	0.958236	3.47458	8.01559	2.05217e-07	7.30268e-06
ENSMUSG00000107096	NA	NA	lncRNA	0.957887	2.35298	5.74734	1.74872e-05	0.000168473
ENSMUSG00000023852	12648	Chd1	protein_coding	0.956765	6.10625	4.99524	8.82388e-05	0.000579194
ENSMUSG00000109727	NA	NA	lncRNA	0.955744	1.18754	2.78419	0.0120754	0.0294809
ENSMUSG00000104078	NA	NA	TEC	0.953741	1.37114	2.7889	0.0119534	0.0292622
ENSMUSG00000085558	NA	NA	lncRNA	0.953667	3.32505	6.8637	1.79944e-06	3.15667e-05
ENSMUSG00000093661	66892	Eif4e3	protein_coding	0.953382	6.35281	6.78356	2.10684e-06	3.5526e-05
ENSMUSG00000029821	54722	Gsdme	protein_coding	0.952754	5.00484	6.74422	2.27715e-06	3.75038e-05
ENSMUSG00000064120	56738	Mocs1	protein_coding	0.95231	5.97973	7.70505	3.62088e-07	1.03914e-05
ENSMUSG00000108291	NA	NA	TEC	0.951437	0.30358	3.29224	0.00396193	0.0118727
ENSMUSG00000083364	NA	NA	processed_pseudogene	0.949666	0.0335478	2.73267	0.0134889	0.0322119
ENSMUSG00000105741	NA	NA	TEC	0.949593	2.38906	3.96866	0.000869011	0.00349668
ENSMUSG00000054484	96957	Tmem62	protein_coding	0.949348	3.68344	6.36342	4.88521e-06	6.49556e-05
ENSMUSG00000104641	NA	NA	TEC	0.949282	0.878651	2.76913	0.012473	0.030261
ENSMUSG00000117917	100416382	Gm18087	processed_pseudogene	0.948678	0.110475	3.32097	0.00371652	0.0112869
ENSMUSG00000067203	630499	H2-K2	transcribed_unprocessed_pseudogene	0.94773	1.82095	4.13492	0.000597929	0.00260495
ENSMUSG00000052783	14772	Grk4	protein_coding	0.947043	1.37886	5.18186	5.87158e-05	0.000419597
ENSMUSG00000115575	NA	NA	lncRNA	0.946687	-0.307466	3.1439	0.00550486	0.0155735
ENSMUSG00000029130	56874	Rnf32	protein_coding	0.946017	2.36205	4.50164	0.000262982	0.00135462
ENSMUSG00000114496	NA	NA	lncRNA	0.943931	0.605754	3.22313	0.00461929	0.0134897
ENSMUSG00000034584	320051	Exph5	protein_coding	0.942115	2.07833	2.80978	0.0114269	0.0282495
ENSMUSG00000053263	791413	Gm12592	lncRNA	0.941953	0.661388	4.22668	0.000486588	0.0022055
ENSMUSG00000057666	14433	Gapdh	protein_coding	0.941727	9.74321	4.63044	0.000197423	0.00108347
ENSMUSG00000022032	71145	Scara5	protein_coding	0.941684	6.44434	5.15845	6.17822e-05	0.000438621
ENSMUSG00000063406	73130	Tmed5	protein_coding	0.941028	7.58079	6.18996	6.96086e-06	8.47808e-05
ENSMUSG00000091119	100039139	Ccdc152	protein_coding	0.940373	1.23663	3.67443	0.00168451	0.00593299
ENSMUSG00000072115	11727	Ang	protein_coding	0.940079	2.80661	3.9499	0.000906475	0.00361435
ENSMUSG00000085884	NA	NA	lncRNA	0.939657	1.0722	4.02552	0.000764657	0.00317006
ENSMUSG00000064181	216363	Rab3ip	protein_coding	0.939136	3.89019	8.57967	7.55529e-08	3.63727e-06
ENSMUSG00000019906	108030	Lin7a	protein_coding	0.939056	0.816644	3.21231	0.00473149	0.0137508
ENSMUSG00000053588	NA	NA	lncRNA	0.938696	-0.0925173	2.76716	0.012526	0.0303715
ENSMUSG00000086290	100039864	Snhg12	lncRNA	0.93697	3.17728	5.65386	2.13091e-05	0.000196677
ENSMUSG00000015134	56847	Aldh1a3	protein_coding	0.936813	3.65377	4.83666	0.000125053	0.000762123
ENSMUSG00000074874	13025	Ctla2b	protein_coding	0.936724	1.65672	3.4198	0.00298107	0.0094539
ENSMUSG00000106547	NA	NA	lncRNA	0.935493	1.34981	3.4255	0.00294335	0.00936349
ENSMUSG00000020798	77577	Spns3	protein_coding	0.934431	0.305701	3.37407	0.00330158	0.0102642
ENSMUSG00000021886	14744	Gpr65	protein_coding	0.934111	1.08557	3.43406	0.00288757	0.00921485
ENSMUSG00000028137	78784	Celf3	protein_coding	0.933971	1.13355	2.80299	0.0115956	0.0285494
ENSMUSG00000038446	71713	Cdc40	protein_coding	0.933721	5.82175	8.92307	4.19419e-08	2.43742e-06
ENSMUSG00000111325	NA	NA	lncRNA	0.932567	0.153411	2.8762	0.00989659	0.0251189
ENSMUSG00000066175	NA	NA	lncRNA	0.932305	0.93477	4.40948	0.000323086	0.00159263
ENSMUSG00000104525	NA	NA	TEC	0.932131	2.81711	5.09733	7.05836e-05	0.000489529
ENSMUSG00000031373	56078	Car5b	protein_coding	0.930703	8.92142	5.89775	1.27515e-05	0.000132753
ENSMUSG00000008730	15257	Hipk1	protein_coding	0.930339	8.01813	10.5684	3.03181e-09	5.08594e-07
ENSMUSG00000011148	11565	Adssl1	protein_coding	0.930207	2.50403	3.40079	0.00311043	0.0097746
ENSMUSG00000089651	NA	NA	processed_pseudogene	0.929588	0.0738557	3.80742	0.0012491	0.00467036
ENSMUSG00000031068	30926	Glrx3	protein_coding	0.929368	6.67785	9.53126	1.53191e-08	1.38485e-06
ENSMUSG00000020069	432467	Hnrnph3	protein_coding	0.928893	4.45937	6.41307	4.41756e-06	6.03548e-05
ENSMUSG00000030924	434234	Rexo5	protein_coding	0.928819	3.39768	6.51566	3.59209e-06	5.25162e-05
ENSMUSG00000043154	235542	Ppp2r3a	protein_coding	0.928543	6.29308	9.10429	3.09242e-08	2.03243e-06
ENSMUSG00000023052	54615	Npff	protein_coding	0.927436	0.541315	3.11691	0.00584285	0.0163023
ENSMUSG00000097047	68531	1110020A21Rik	lncRNA	0.927228	0.478981	3.84504	0.00114773	0.00436385
ENSMUSG00000035121	382913	Neil2	protein_coding	0.926556	2.66354	6.86736	1.78657e-06	3.14623e-05
ENSMUSG00000030825	66065	Hsd17b14	protein_coding	0.926256	0.842235	4.03937	0.000741211	0.00310259
ENSMUSG00000026492	15278	Tfb2m	protein_coding	0.926148	5.397	10.4783	3.4736e-09	5.43486e-07
ENSMUSG00000027076	30059	Timm10	protein_coding	0.925198	3.39454	3.93933	0.000928293	0.00368869
ENSMUSG00000033855	77057	Ston1	protein_coding	0.925085	5.03108	5.98359	1.06621e-05	0.000117076
ENSMUSG00000067356	NA	NA	TEC	0.924454	-0.0824325	2.86434	0.0101545	0.0256494
ENSMUSG00000050069	23893	Grem2	protein_coding	0.924409	4.17062	4.56189	0.000229942	0.00122475
ENSMUSG00000066538	621710	Gm6254	processed_pseudogene	0.923859	0.196846	3.13104	0.00566343	0.0159081
ENSMUSG00000036427	14751	Gpi1	protein_coding	0.923705	8.09206	7.02626	1.31027e-06	2.50831e-05
ENSMUSG00000016493	17221	Cd46	protein_coding	0.922269	3.86379	5.45793	3.23568e-05	0.000269453
ENSMUSG00000108633	NA	NA	TEC	0.921991	1.37527	4.42237	0.000313904	0.0015549
ENSMUSG00000104391	NA	NA	TEC	0.921439	0.995167	3.57529	0.00210453	0.00710475
ENSMUSG00000008307	77036	1700109H08Rik	protein_coding	0.921281	2.47709	4.45448	0.000292175	0.00146718
ENSMUSG00000057421	76130	Las1l	protein_coding	0.920287	4.97157	6.92836	1.58542e-06	2.85691e-05
ENSMUSG00000080727	100042889	C920021L13Rik	lncRNA	0.919993	0.455662	3.38761	0.00320334	0.0100259
ENSMUSG00000074749	228730	Kiz	protein_coding	0.919726	4.74197	9.14349	2.89664e-08	1.98043e-06
ENSMUSG00000029607	66729	Ankrd61	protein_coding	0.919137	-0.219675	2.68563	0.0149169	0.0349802
ENSMUSG00000025909	71096	Sntg1	protein_coding	0.91878	3.42549	4.08401	0.000670424	0.00286072
ENSMUSG00000081441	620542	Gm6161	processed_pseudogene	0.918719	0.688737	2.9156	0.00908431	0.0233781
ENSMUSG00000106743	NA	NA	TEC	0.918029	1.94958	3.6869	0.00163797	0.00581057
ENSMUSG00000025237	67287	Parp6	protein_coding	0.917988	5.36297	12.1643	3.10931e-10	1.20464e-07
ENSMUSG00000101249	NA	NA	unprocessed_pseudogene	0.917908	13.361	7.33756	7.20868e-07	1.65444e-05
ENSMUSG00000061143	433586	Maml3	protein_coding	0.917553	3.30514	4.37407	0.000349711	0.00169764
ENSMUSG00000000168	235339	Dlat	protein_coding	0.917518	7.17134	5.46617	3.17906e-05	0.000266236
ENSMUSG00000106384	NA	NA	TEC	0.916974	1.6873	3.8332	0.0011787	0.00445524
ENSMUSG00000036478	12226	Btg1	protein_coding	0.916878	7.68226	5.69315	1.96078e-05	0.000184214
ENSMUSG00000102871	NA	NA	TEC	0.916387	0.950245	2.78153	0.0121445	0.0296221
ENSMUSG00000098234	73824	Snhg6	lncRNA	0.916297	2.42741	5.28255	4.72013e-05	0.000357403
ENSMUSG00000115834	NA	NA	lncRNA	0.915707	0.161386	2.63539	0.0166002	0.038093
ENSMUSG00000031842	110385	Pde4c	protein_coding	0.915696	0.396614	4.18107	0.00053905	0.00239264
ENSMUSG00000036502	245386	Tmem255a	protein_coding	0.914407	4.86459	4.82124	0.00012938	0.000782626
ENSMUSG00000047619	71829	Ddi1	protein_coding	0.91301	3.30784	3.57375	0.00211179	0.00712334
ENSMUSG00000028138	11532	Adh5	protein_coding	0.911739	5.77848	6.94698	1.52882e-06	2.78846e-05
ENSMUSG00000114612	NA	NA	TEC	0.9104	1.845	3.79108	0.00129586	0.00480271
ENSMUSG00000106636	NA	NA	lncRNA	0.909622	3.00462	3.89457	0.00102668	0.00397669
ENSMUSG00000057719	269016	Sh3rf2	protein_coding	0.909376	1.15614	2.98757	0.00776349	0.0206316
ENSMUSG00000030671	18576	Pde3b	protein_coding	0.909162	9.20185	7.89618	2.54907e-07	8.23038e-06
ENSMUSG00000098132	78748	Rassf10	protein_coding	0.909031	0.921536	4.02939	0.000758038	0.00314944
ENSMUSG00000039457	19041	Ppl	protein_coding	0.906848	4.94275	5.32049	4.34864e-05	0.000335711
ENSMUSG00000110127	NA	NA	TEC	0.906731	0.934001	3.31054	0.00380382	0.0115024
ENSMUSG00000031379	69656	Pir	protein_coding	0.906574	2.6472	7.11308	1.10767e-06	2.21698e-05
ENSMUSG00000087331	69120	1810021B22Rik	lncRNA	0.906141	0.413253	5.13157	6.55062e-05	0.00046024
ENSMUSG00000113313	NA	NA	lncRNA	0.905364	0.0777639	2.8166	0.0112599	0.0279046
ENSMUSG00000107894	NA	NA	TEC	0.90381	0.218334	3.00247	0.00751429	0.0201139
ENSMUSG00000027312	11990	Atrn	protein_coding	0.902686	7.56025	6.12803	7.90641e-06	9.29574e-05
ENSMUSG00000022807	106326	Osbpl11	protein_coding	0.901863	6.9647	7.57397	4.61929e-07	1.22215e-05
ENSMUSG00000028278	52187	Rragd	protein_coding	0.901792	0.598626	3.00594	0.0074574	0.019988
ENSMUSG00000107902	102635190	Gm32592	lncRNA	0.90176	0.105202	2.64093	0.0164062	0.037755
ENSMUSG00000117145	NA	NA	protein_coding	0.901238	0.16517	4.41377	0.000319998	0.00158076
ENSMUSG00000113656	NA	NA	TEC	0.900724	-0.346719	2.51462	0.0214152	0.0468875
ENSMUSG00000065226	115487273	Gm25791	snoRNA	0.900006	0.73378	3.69518	0.00160776	0.00572961
ENSMUSG00000105802	NA	NA	TEC	0.899023	0.203617	2.97451	0.00798842	0.0211152
ENSMUSG00000100862	100503946	Gm10925	unprocessed_pseudogene	0.898991	13.5443	7.48284	5.47889e-07	1.37455e-05
ENSMUSG00000111067	NA	NA	TEC	0.898695	0.771369	2.9275	0.00885174	0.0228773
ENSMUSG00000056458	26448	Mok	protein_coding	0.897936	0.609413	3.4529	0.00276845	0.00891163
ENSMUSG00000106617	108169076	Gm36266	lncRNA	0.897827	0.236627	2.88052	0.00980424	0.0249195
ENSMUSG00000072612	639281	Gm10382	lncRNA	0.8974	1.14465	4.1143	0.000626297	0.00270824
ENSMUSG00000103039	NA	NA	TEC	0.896959	1.31211	3.86471	0.00109803	0.00420602
ENSMUSG00000089417	115489854	Gm22009	scaRNA	0.896885	5.90323	4.12929	0.000605542	0.00263391
ENSMUSG00000102964	NA	NA	TEC	0.896448	3.16014	6.24981	6.15752e-06	7.7014e-05
ENSMUSG00000026415	64435	Fcamr	protein_coding	0.895983	0.0539534	2.72326	0.0137637	0.0327191
ENSMUSG00000114412	74896	4930405A10Rik	lncRNA	0.894895	-0.166664	3.26799	0.00418145	0.0124162
ENSMUSG00000047420	208164	Fam180a	protein_coding	0.894125	2.48853	2.98415	0.00782186	0.0207766
ENSMUSG00000017491	218772	Rarb	protein_coding	0.893929	0.983172	4.01056	0.000790837	0.00325538
ENSMUSG00000021884	56794	Hacl1	protein_coding	0.89376	5.55974	3.24739	0.00437724	0.0128993
ENSMUSG00000046699	245446	Slitrk4	protein_coding	0.893042	2.03018	4.46719	0.000283999	0.00143606
ENSMUSG00000028447	53598	Dctn3	protein_coding	0.89267	4.89895	5.24387	5.13235e-05	0.000378918
ENSMUSG00000022383	19013	Ppara	protein_coding	0.892545	3.47063	2.94585	0.0085045	0.0221629
ENSMUSG00000107102	NA	NA	lncRNA	0.891983	0.271232	2.48948	0.0225711	0.0489833
ENSMUSG00000033318	14872	Gstt2	protein_coding	0.891756	4.55472	10.9351	1.7575e-09	3.75176e-07
ENSMUSG00000107577	NA	NA	TEC	0.890795	1.23649	4.82277	0.000128946	0.000780872
ENSMUSG00000081208	NA	NA	processed_pseudogene	0.889961	0.465609	3.69826	0.00159667	0.00569261
ENSMUSG00000073700	242785	Klhl21	protein_coding	0.889145	5.01349	6.28339	5.74936e-06	7.32605e-05
ENSMUSG00000005718	83383	Tfap4	protein_coding	0.889049	3.13105	8.85346	4.72006e-08	2.61241e-06
ENSMUSG00000105636	NA	NA	lncRNA	0.888453	-0.0553157	3.14503	0.00549114	0.0155476
ENSMUSG00000040714	232943	Klc3	protein_coding	0.888415	-0.178879	2.59407	0.0181188	0.0409542
ENSMUSG00000031425	18823	Plp1	protein_coding	0.8883	2.10965	5.39874	3.67402e-05	0.000296546
ENSMUSG00000103293	NA	NA	processed_pseudogene	0.888296	-0.198702	2.51882	0.0212277	0.0465396
ENSMUSG00000021573	72948	Tppp	protein_coding	0.887736	6.29753	7.40117	6.39042e-07	1.52694e-05
ENSMUSG00000020107	52717	Anapc16	protein_coding	0.887637	5.13432	5.82596	1.48209e-05	0.000149514
ENSMUSG00000034903	319876	Cobll1	protein_coding	0.88758	6.71968	13.677	4.42016e-11	4.00263e-08
ENSMUSG00000103693	NA	NA	lncRNA	0.887359	1.99576	4.5254	0.000249415	0.00130792
ENSMUSG00000006494	228026	Pdk1	protein_coding	0.886262	6.93578	5.65852	2.10995e-05	0.000195297
ENSMUSG00000085247	78805	4930545L23Rik	lncRNA	0.886177	0.629903	3.32398	0.00369172	0.0112262
ENSMUSG00000061882	208908	Ccdc62	protein_coding	0.884792	3.07448	6.59558	3.0604e-06	4.6541e-05
ENSMUSG00000038388	56524	Mpp6	protein_coding	0.883805	5.5942	6.47388	3.90711e-06	5.54285e-05
ENSMUSG00000106386	NA	NA	TEC	0.883774	2.23551	4.50626	0.000260289	0.00134443
ENSMUSG00000115041	NA	NA	TEC	0.883302	0.643865	3.03951	0.00692809	0.0187921
ENSMUSG00000074569	654821	Gcnt7	protein_coding	0.883056	1.48186	3.65284	0.00176825	0.00617712
ENSMUSG00000025025	17859	Mxi1	protein_coding	0.88145	4.87464	10.0771	6.43546e-09	7.69984e-07
ENSMUSG00000108218	NA	NA	transcribed_unprocessed_pseudogene	0.881124	2.08814	2.98849	0.00774783	0.0206025
ENSMUSG00000024810	77125	Il33	protein_coding	0.88052	4.33339	4.77592	0.000143005	0.000845866
ENSMUSG00000020432	21452	Tcn2	protein_coding	0.879995	7.76197	8.42874	9.83176e-08	4.38308e-06
ENSMUSG00000029001	230903	Fbxo44	protein_coding	0.87946	2.68068	6.68201	2.57613e-06	4.14217e-05
ENSMUSG00000050830	319922	Vwc2	protein_coding	0.878835	1.03695	3.66948	0.00170335	0.00598236
ENSMUSG00000097290	100043489	1300002E11Rik	lncRNA	0.877761	4.36988	5.29734	4.57163e-05	0.000348592
ENSMUSG00000066042	67219	Med18	protein_coding	0.877596	1.74441	3.80803	0.0012474	0.00466613
ENSMUSG00000028906	269587	Epb41	protein_coding	0.877306	6.68895	10.5826	2.96751e-09	5.04868e-07
ENSMUSG00000027313	69065	Chac1	protein_coding	0.87713	2.94627	5.31642	4.38704e-05	0.000338001
ENSMUSG00000027840	22414	Wnt2b	protein_coding	0.877013	6.36139	4.06153	0.000705184	0.00298045
ENSMUSG00000097379	NA	NA	lncRNA	0.876714	1.99211	6.11146	8.18123e-06	9.55671e-05
ENSMUSG00000022358	67731	Fbxo32	protein_coding	0.876518	5.85221	3.70689	0.00156599	0.0056041
ENSMUSG00000005533	16001	Igf1r	protein_coding	0.875852	6.26486	5.70959	1.89377e-05	0.00017974
ENSMUSG00000027999	66350	Pla2g12a	protein_coding	0.87568	5.45724	6.72063	2.38607e-06	3.8982e-05
ENSMUSG00000029168	65254	Dpysl5	protein_coding	0.874837	-0.0146719	3.24116	0.00443817	0.0130404
ENSMUSG00000027187	12359	Cat	protein_coding	0.874756	10.3245	6.16249	7.36499e-06	8.83148e-05
ENSMUSG00000040123	219105	Zmym5	protein_coding	0.874551	5.74344	8.74642	5.66686e-08	2.95549e-06
ENSMUSG00000071862	107065	Lrrtm2	protein_coding	0.874523	3.65509	3.95216	0.000901873	0.00359954
ENSMUSG00000053297	243373	AI854703	protein_coding	0.873827	-0.0158975	2.55895	0.0195118	0.0433619
ENSMUSG00000020848	13447	Doc2b	protein_coding	0.873459	2.93726	5.47638	3.11028e-05	0.00026218
ENSMUSG00000018411	17762	Mapt	protein_coding	0.873357	1.98944	2.76394	0.0126131	0.0305554
ENSMUSG00000040618	74551	Pck2	protein_coding	0.873279	4.61955	7.52764	5.03728e-07	1.29489e-05
ENSMUSG00000108880	NA	NA	TEC	0.873263	0.888252	3.1023	0.00603413	0.016727
ENSMUSG00000026034	12747	Clk1	protein_coding	0.872751	7.04082	4.75038	0.000151317	0.000882201
ENSMUSG00000032501	211770	Trib1	protein_coding	0.872331	5.06536	4.4454	0.000298162	0.00149053
ENSMUSG00000106815	NA	NA	TEC	0.870803	1.78821	3.55466	0.0022042	0.00738727
ENSMUSG00000029360	NA	NA	lncRNA	0.869551	1.02891	4.05828	0.000710352	0.0029984
ENSMUSG00000097414	NA	NA	lncRNA	0.869433	0.845035	3.70859	0.00156002	0.00558724
ENSMUSG00000036192	225998	Rorb	protein_coding	0.868996	0.399152	3.47478	0.00263618	0.00857747
ENSMUSG00000073879	118568644	LOC118568644	unprocessed_pseudogene	0.868771	0.137168	3.07494	0.00640892	0.0175951
ENSMUSG00000118339	75853	4930592I03Rik	lncRNA	0.868427	0.246571	3.53491	0.00230397	0.00766045
ENSMUSG00000083863	NA	NA	unprocessed_pseudogene	0.86839	1.53804	4.2449	0.000467098	0.00213921
ENSMUSG00000037262	16588	Kin	protein_coding	0.868265	2.95318	5.82104	1.49748e-05	0.000150506
ENSMUSG00000112808	NA	NA	processed_pseudogene	0.867439	1.05754	3.14844	0.00544995	0.0154487
ENSMUSG00000024066	22436	Xdh	protein_coding	0.8673	8.56321	6.40028	4.53343e-06	6.15022e-05
ENSMUSG00000071036	NA	NA	protein_coding	0.867067	0.693441	3.36147	0.00339574	0.0104989
ENSMUSG00000074578	68949	Zfas1	lncRNA	0.867045	2.64411	5.26223	4.93234e-05	0.000368333
ENSMUSG00000113536	NA	NA	transcribed_unprocessed_pseudogene	0.866482	1.13429	5.48244	3.07017e-05	0.000259387
ENSMUSG00000106262	NA	NA	TEC	0.866261	-0.265537	2.94525	0.00851572	0.0221886
ENSMUSG00000085125	102634913	Gm16070	lncRNA	0.866226	0.0330197	3.22526	0.00459759	0.0134355
ENSMUSG00000093677	NA	NA	lncRNA	0.866035	1.38578	4.48799	0.000271114	0.00138903
ENSMUSG00000047875	269604	Gpr157	protein_coding	0.865719	3.36018	5.4957	2.98431e-05	0.000253448
ENSMUSG00000037443	70012	Cep85	protein_coding	0.865611	4.80241	4.17628	0.000544882	0.00241523
ENSMUSG00000103821	NA	NA	TEC	0.865555	1.23537	4.88893	0.000111448	0.000698027
ENSMUSG00000030068	NA	NA	protein_coding	0.865025	2.71217	2.86041	0.0102415	0.0258291
ENSMUSG00000052676	215693	Zmat1	protein_coding	0.864972	4.01804	9.22252	2.5403e-08	1.8704e-06
ENSMUSG00000029650	71706	Slc46a3	protein_coding	0.863692	3.98525	6.17359	7.1989e-06	8.6835e-05
ENSMUSG00000027456	228765	Sdcbp2	protein_coding	0.862739	0.188422	2.74955	0.0130093	0.0313425
ENSMUSG00000087478	75060	4930506C21Rik	lncRNA	0.862015	-0.155077	2.69875	0.0145046	0.0341908
ENSMUSG00000090674	NA	NA	processed_pseudogene	0.861923	0.530771	4.2917	0.000420561	0.00197443
ENSMUSG00000116795	NA	NA	TEC	0.861525	0.240413	2.59546	0.0180657	0.0408562
ENSMUSG00000105936	NA	NA	TEC	0.859801	0.977022	3.4799	0.00260614	0.00850352
ENSMUSG00000100747	NA	NA	lncRNA	0.859713	0.369223	2.85319	0.0104029	0.0261461
ENSMUSG00000028553	30924	Angptl3	protein_coding	0.859421	1.62604	3.00744	0.007433	0.019939
ENSMUSG00000024805	76073	Pcgf5	protein_coding	0.858802	5.12514	9.8209	9.62807e-09	9.85333e-07
ENSMUSG00000001666	13202	Ddt	protein_coding	0.85878	4.84776	5.78535	1.61414e-05	0.000158511
ENSMUSG00000105341	NA	NA	TEC	0.858037	1.16052	3.77565	0.00134165	0.00492919
ENSMUSG00000036242	67419	Armh4	protein_coding	0.857505	3.55628	3.7312	0.00148271	0.00535316
ENSMUSG00000108137	NA	NA	lncRNA	0.857452	0.375098	3.78885	0.0013024	0.0048209
ENSMUSG00000104010	NA	NA	TEC	0.857271	1.21362	4.51368	0.000256016	0.00132926
ENSMUSG00000026885	74410	Ttll11	protein_coding	0.855104	0.0326971	3.09107	0.00618526	0.0170819
ENSMUSG00000114193	NA	NA	TEC	0.854553	2.19369	3.74721	0.00143026	0.00519374
ENSMUSG00000102401	NA	NA	lncRNA	0.854384	2.3117	3.68434	0.00164743	0.00583775
ENSMUSG00000106320	NA	NA	TEC	0.854356	3.14282	5.61103	2.33371e-05	0.000210791
ENSMUSG00000034825	78593	Nrip3	protein_coding	0.853802	0.380324	2.74265	0.0132034	0.0316834
ENSMUSG00000040435	17872	Ppp1r15a	protein_coding	0.853013	4.04839	2.89089	0.00958588	0.0244776
ENSMUSG00000062901	75785	Klhl24	protein_coding	0.852554	7.79602	7.83031	2.87529e-07	9.01478e-06
ENSMUSG00000027796	55994	Smad9	protein_coding	0.852477	2.43903	3.59255	0.00202456	0.00688477
ENSMUSG00000032754	170756	Slc8b1	protein_coding	0.852023	5.04627	6.11654	8.09599e-06	9.47755e-05
ENSMUSG00000024677	69774	Ms4a6b	protein_coding	0.851582	3.50842	4.37689	0.000347516	0.0016885
ENSMUSG00000041471	75698	Shld2	protein_coding	0.851372	4.09862	8.65436	6.63917e-08	3.30375e-06
ENSMUSG00000097743	100503823	Gm16973	lncRNA	0.851193	2.28095	4.44496	0.000298457	0.00149155
ENSMUSG00000104950	NA	NA	lncRNA	0.850901	2.77887	7.35682	6.95e-07	1.61097e-05
ENSMUSG00000102749	NA	NA	TEC	0.850171	-0.0205008	2.68487	0.0149408	0.0350211
ENSMUSG00000053046	75770	Brsk2	protein_coding	0.8496	1.08723	3.19949	0.00486782	0.0140866
ENSMUSG00000044645	NA	NA	processed_pseudogene	0.849305	2.59851	2.80749	0.0114837	0.0283555
ENSMUSG00000040724	16490	Kcna2	protein_coding	0.848187	2.46035	2.97338	0.00800825	0.021144
ENSMUSG00000078636	654473	Gm7336	processed_pseudogene	0.847503	5.5667	4.16062	0.000564382	0.00248407
ENSMUSG00000046808	231287	Atp10d	polymorphic_pseudogene	0.847076	4.76198	5.93202	1.18708e-05	0.000126291
ENSMUSG00000030317	110595	Timp4	protein_coding	0.847	5.18633	2.5145	0.0214206	0.046893
ENSMUSG00000044068	22183	Zrsr1	protein_coding	0.845238	5.11251	7.77947	3.15655e-07	9.51175e-06
ENSMUSG00000109638	NA	NA	TEC	0.843363	1.78628	3.43681	0.00286985	0.0091655
ENSMUSG00000117679	225372	Apbb3	protein_coding	0.84263	3.34054	4.78772	0.000139323	0.000829514
ENSMUSG00000041769	52432	Ppp2r2d	protein_coding	0.841631	5.54312	6.60074	3.02902e-06	4.62801e-05
ENSMUSG00000118504	NA	NA	protein_coding	0.841074	3.04396	6.78046	2.11978e-06	3.56334e-05
ENSMUSG00000059554	215814	Ccdc28a	protein_coding	0.840894	2.45244	4.52717	0.00024843	0.00130402
ENSMUSG00000113557	NA	NA	TEC	0.840373	0.682105	3.17837	0.00510091	0.0146286
ENSMUSG00000030278	14311	Cidec	protein_coding	0.840057	11.0681	4.28951	0.000422626	0.00198063
ENSMUSG00000052188	NA	NA	lncRNA	0.839427	0.342156	4.06331	0.000702362	0.00297162
ENSMUSG00000039361	233489	Picalm	protein_coding	0.8394	8.54231	8.50619	8.58585e-08	3.969e-06
ENSMUSG00000099041	NA	NA	protein_coding	0.838945	3.40416	3.58704	0.00204976	0.00695737
ENSMUSG00000022051	12177	Bnip3l	protein_coding	0.838353	7.57171	9.19069	2.67798e-08	1.9204e-06
ENSMUSG00000035735	269060	Dagla	protein_coding	0.838107	4.08813	6.73866	2.30239e-06	3.78429e-05
ENSMUSG00000023963	56050	Cyp39a1	protein_coding	0.837605	2.18718	4.11199	0.000629551	0.00271971
ENSMUSG00000022818	224044	Cyp2ab1	protein_coding	0.837116	0.403515	3.11167	0.0059107	0.0164493
ENSMUSG00000021149	69237	Gtpbp4	protein_coding	0.836403	5.21768	9.31544	2.17904e-08	1.66466e-06
ENSMUSG00000020321	17449	Mdh1	protein_coding	0.836389	8.06364	4.82144	0.000129325	0.000782584
ENSMUSG00000049555	20776	Tmie	protein_coding	0.835604	1.07479	4.19767	0.000519321	0.00232217
ENSMUSG00000087574	NA	NA	lncRNA	0.835417	1.43362	4.01304	0.000786442	0.00324138
ENSMUSG00000055137	192136	Sugct	protein_coding	0.835238	3.03937	6.22593	6.46598e-06	8.00719e-05
ENSMUSG00000063428	70503	Ddo	protein_coding	0.834714	4.47476	5.22541	5.34197e-05	0.000390321
ENSMUSG00000026670	107652	Uap1	protein_coding	0.834483	6.25991	3.97772	0.000851481	0.00343889
ENSMUSG00000091575	69206	2010016I18Rik	lncRNA	0.834461	4.32655	3.54342	0.00226044	0.00754344
ENSMUSG00000025175	63828	Fn3k	protein_coding	0.834261	2.05462	4.64039	0.000193106	0.00106444
ENSMUSG00000014353	72477	Tmem87b	protein_coding	0.834168	6.3125	5.8932	1.28734e-05	0.000133936
ENSMUSG00000063889	12916	Crem	protein_coding	0.833941	3.61441	2.78463	0.0120637	0.0294658
ENSMUSG00000108943	NA	NA	TEC	0.833722	0.311016	3.32523	0.00368141	0.011197
ENSMUSG00000062081	NA	NA	processed_pseudogene	0.833372	0.324332	2.50333	0.0219272	0.0478733
ENSMUSG00000053702	74103	Nebl	protein_coding	0.832814	1.75389	3.91003	0.00099157	0.00387138
ENSMUSG00000086288	NA	NA	lncRNA	0.832354	0.108285	3.39493	0.0031514	0.00988235
ENSMUSG00000102733	NA	NA	TEC	0.83234	-0.262004	3.29215	0.00396271	0.0118728
ENSMUSG00000020385	12750	Clk4	protein_coding	0.831685	5.41502	6.09808	8.41034e-06	9.75432e-05
ENSMUSG00000107877	74477	4933427D14Rik	protein_coding	0.831592	0.95383	2.72406	0.0137401	0.0326678
ENSMUSG00000008845	93671	Cd163	protein_coding	0.831536	6.53981	4.49597	0.000266335	0.00136842
ENSMUSG00000039770	383295	Ypel5	protein_coding	0.831382	6.32316	7.08804	1.16252e-06	2.30127e-05
ENSMUSG00000113775	NA	NA	lncRNA	0.831188	2.61695	3.59259	0.00202437	0.00688477
ENSMUSG00000030515	272396	Tarsl2	protein_coding	0.830706	3.33853	4.47394	0.000279752	0.00141988
ENSMUSG00000003500	23917	Impdh1	protein_coding	0.83051	4.85213	2.92655	0.00887021	0.0229126
ENSMUSG00000026495	68226	Efcab2	protein_coding	0.830508	1.90745	5.98907	1.05412e-05	0.000116053
ENSMUSG00000082990	626513	Gm14052	processed_pseudogene	0.830274	0.636736	2.88832	0.00963947	0.0245698
ENSMUSG00000048249	77128	Crebrf	protein_coding	0.830113	7.16026	7.60645	4.34783e-07	1.17132e-05
ENSMUSG00000061751	545156	Kalrn	protein_coding	0.829908	4.16818	4.27155	0.00043999	0.0020415
ENSMUSG00000104449	NA	NA	TEC	0.829445	0.369861	3.10989	0.00593397	0.0165056
ENSMUSG00000028713	13120	Cyp4b1	protein_coding	0.829161	4.99126	4.87949	0.000113788	0.000709684
ENSMUSG00000072571	619301	Tmem253	protein_coding	0.829155	0.0939264	2.9594	0.00825661	0.0216731
ENSMUSG00000086328	NA	NA	lncRNA	0.82892	0.086651	3.84414	0.00115005	0.00436869
ENSMUSG00000111496	NA	NA	TEC	0.828502	3.03477	6.92436	1.59787e-06	2.87617e-05
ENSMUSG00000026064	19243	Ptp4a1	protein_coding	0.827808	5.15138	4.59775	0.000212304	0.00114848
ENSMUSG00000021902	71838	Phf7	protein_coding	0.827698	2.95139	5.88707	1.30394e-05	0.000135145
ENSMUSG00000057132	77945	Rpgrip1	protein_coding	0.827134	0.261547	3.65514	0.00175912	0.00614654
ENSMUSG00000030562	50490	Nox4	protein_coding	0.826942	2.13456	4.14722	0.000581639	0.00254939
ENSMUSG00000011305	66968	Plin5	protein_coding	0.826878	2.89017	2.90888	0.00921809	0.0236924
ENSMUSG00000110342	NA	NA	TEC	0.826702	1.49569	2.70304	0.0143723	0.0339331
ENSMUSG00000066892	30843	Fbxl12	protein_coding	0.826141	4.16922	5.75125	1.73434e-05	0.000167348
ENSMUSG00000111017	NA	NA	TEC	0.825842	1.81509	3.51371	0.00241608	0.00797452
ENSMUSG00000029797	243369	Sspo	protein_coding	0.825427	1.33187	3.30087	0.00388661	0.0116943
ENSMUSG00000105985	NA	NA	TEC	0.824364	3.27562	4.739	0.000155174	0.00090052
ENSMUSG00000032625	330267	Thsd7a	protein_coding	0.8243	4.74506	7.34902	7.05357e-07	1.6246e-05
ENSMUSG00000084803	641454	5830444B04Rik	lncRNA	0.823669	0.388774	2.61361	0.0173851	0.0396518
ENSMUSG00000068794	213945	Col28a1	protein_coding	0.822215	2.16792	2.71434	0.014029	0.0332188
ENSMUSG00000105412	NA	NA	lncRNA	0.821991	-0.0251983	2.73575	0.0134001	0.0320374
ENSMUSG00000025243	22599	Slc6a20b	protein_coding	0.821473	2.51138	3.2618	0.00423932	0.0125688
ENSMUSG00000104093	102637797	A330015K06Rik	lncRNA	0.820975	0.8987	2.90762	0.00924348	0.0237464
ENSMUSG00000113673	NA	NA	lncRNA	0.820947	0.0097856	3.34326	0.00353646	0.0108617
ENSMUSG00000097601	NA	NA	lncRNA	0.820901	1.18458	4.55026	0.000235973	0.00124794
ENSMUSG00000027981	67225	Rnpc3	protein_coding	0.820735	5.10305	7.57262	4.63091e-07	1.22215e-05
ENSMUSG00000021957	21881	Tkt	protein_coding	0.818795	10.3273	2.93477	0.00871266	0.022586
ENSMUSG00000027381	12125	Bcl2l11	protein_coding	0.818545	3.95274	6.54973	3.3546e-06	4.98958e-05
ENSMUSG00000054717	97165	Hmgb2	protein_coding	0.818107	2.98777	4.47836	0.000277005	0.00141051
ENSMUSG00000071350	239122	Setdb2	protein_coding	0.817821	3.36922	2.52293	0.0210456	0.046265
ENSMUSG00000073437	654822	D330041H03Rik	lncRNA	0.817609	1.57257	4.59231	0.000214889	0.00116014
ENSMUSG00000109179	102638882	Gm35339	protein_coding	0.817211	0.697729	3.29745	0.0039163	0.0117641
ENSMUSG00000105272	NA	NA	TEC	0.816916	2.99056	4.25694	0.000454652	0.00209045
ENSMUSG00000020023	319880	Tmcc3	protein_coding	0.816891	7.34558	3.10605	0.00598453	0.0166206
ENSMUSG00000020812	66293	Snhg16	lncRNA	0.816475	1.63423	3.01746	0.00727152	0.0195833
ENSMUSG00000104026	NA	NA	TEC	0.815604	1.56244	4.97241	9.27676e-05	0.00060164
ENSMUSG00000085174	NA	NA	lncRNA	0.814941	-0.113786	2.64111	0.0164	0.037755
ENSMUSG00000029627	67235	Zkscan14	protein_coding	0.814814	2.51507	7.73872	3.40259e-07	9.9402e-06
ENSMUSG00000022960	60364	Donson	protein_coding	0.814672	2.48081	5.52006	2.83288e-05	0.000243254
ENSMUSG00000114492	NA	NA	lncRNA	0.814662	1.84271	4.8162	0.000130829	0.000788582
ENSMUSG00000086600	NA	NA	lncRNA	0.814113	0.210292	2.66503	0.0155865	0.0363079
ENSMUSG00000062949	320940	Atp11c	protein_coding	0.814034	6.03464	8.85794	4.68421e-08	2.61241e-06
ENSMUSG00000104277	NA	NA	TEC	0.813791	-0.278552	2.63434	0.0166375	0.0381518
ENSMUSG00000025450	NA	NA	lncRNA	0.811945	1.76838	3.74515	0.00143689	0.00521202
ENSMUSG00000031812	67443	Map1lc3b	protein_coding	0.811599	7.78899	9.07536	3.24569e-08	2.07929e-06
ENSMUSG00000101939	NA	NA	unprocessed_pseudogene	0.810677	10.339	6.55664	3.30846e-06	4.92997e-05
ENSMUSG00000097546	NA	NA	lncRNA	0.81029	1.15348	3.66354	0.00172623	0.00604328
ENSMUSG00000079737	67118	Bfar	protein_coding	0.810202	1.55592	5.03749	8.04411e-05	0.000541741
ENSMUSG00000020390	22210	Ube2b	protein_coding	0.810137	6.11424	8.4474	9.51535e-08	4.2886e-06
ENSMUSG00000104443	NA	NA	TEC	0.809607	1.51927	3.24475	0.00440294	0.0129572
ENSMUSG00000106751	NA	NA	TEC	0.809475	-0.131311	2.91694	0.00905773	0.0233171
ENSMUSG00000042807	329152	Hecw2	protein_coding	0.809452	3.91067	4.82167	0.000129258	0.00078247
ENSMUSG00000102651	NA	NA	TEC	0.808938	1.06868	2.84851	0.0105089	0.0263686
ENSMUSG00000099478	NA	NA	lncRNA	0.808889	1.58902	4.44794	0.000296473	0.00148482
ENSMUSG00000045045	225875	Lrfn4	protein_coding	0.808614	3.79605	4.71384	0.000164069	0.000937777
ENSMUSG00000035967	236790	Ints6l	protein_coding	0.808337	5.12159	3.45712	0.00274242	0.00884532
ENSMUSG00000004187	16581	Kifc2	protein_coding	0.806998	2.94061	8.27053	1.29982e-07	5.39024e-06
ENSMUSG00000062101	240120	Zfp119b	protein_coding	0.806364	1.51932	4.69963	0.000169316	0.000962655
ENSMUSG00000040139	77252	9430038I01Rik	protein_coding	0.804954	2.96046	5.10671	6.91538e-05	0.000481371
ENSMUSG00000100954	NA	NA	lncRNA	0.804888	1.78543	4.54413	0.000239216	0.00126217
ENSMUSG00000035184	629059	Fam124a	protein_coding	0.804266	3.90282	5.26247	4.92972e-05	0.000368333
ENSMUSG00000038984	239364	Tspyl5	protein_coding	0.803016	1.47244	4.72664	0.000159483	0.000918946
ENSMUSG00000104053	NA	NA	TEC	0.802967	0.517724	3.08364	0.0062874	0.0173287
ENSMUSG00000112824	NA	NA	lncRNA	0.802188	0.0755373	3.05571	0.00668581	0.0182448
ENSMUSG00000020415	30939	Pttg1	protein_coding	0.801246	4.04706	8.82206	4.97939e-08	2.71769e-06
ENSMUSG00000085881	NA	NA	lncRNA	0.800939	0.830104	3.92101	0.000967363	0.00380557
ENSMUSG00000021327	72739	Zkscan3	protein_coding	0.800145	6.12313	4.31928	0.000395359	0.00187669
ENSMUSG00000038253	15402	Hoxa5	protein_coding	0.799661	3.67493	5.0478	7.86465e-05	0.000532041
ENSMUSG00000061455	67727	Stx17	protein_coding	0.799416	6.14767	6.23312	6.37143e-06	7.90816e-05
ENSMUSG00000083563	NA	NA	unprocessed_pseudogene	0.797985	6.02499	3.68174	0.00165707	0.00586259
ENSMUSG00000085445	NA	NA	lncRNA	0.797956	0.936673	3.90467	0.00100359	0.00390798
ENSMUSG00000078919	13480	Dpm1	protein_coding	0.796747	5.10081	10.0934	6.27351e-09	7.63673e-07
ENSMUSG00000005362	58799	Crbn	protein_coding	0.796649	5.35165	10.6207	2.80236e-09	4.95653e-07
ENSMUSG00000085118	NA	NA	lncRNA	0.796313	0.0765756	2.56065	0.0194423	0.043243
ENSMUSG00000103646	NA	NA	TEC	0.796283	1.23437	3.51658	0.0024006	0.00793287
ENSMUSG00000041361	102371	Myzap	protein_coding	0.796252	2.98569	2.64093	0.016406	0.037755
ENSMUSG00000039197	11534	Adk	protein_coding	0.796039	6.10078	7.98781	2.158e-07	7.60064e-06
ENSMUSG00000014243	69747	Zswim7	protein_coding	0.795212	1.50561	4.8033	0.000134609	0.000807354
ENSMUSG00000107115	NA	NA	TEC	0.795176	1.36417	3.66662	0.00171435	0.00601074
ENSMUSG00000104037	NA	NA	TEC	0.795171	1.03815	3.58588	0.00205509	0.00696965
ENSMUSG00000054499	67379	Dedd2	protein_coding	0.794192	3.26084	4.44317	0.000299652	0.00149614
ENSMUSG00000050103	319660	Agmo	protein_coding	0.793974	6.15943	9.19997	2.63704e-08	1.90711e-06
ENSMUSG00000105149	NA	NA	TEC	0.79355	-0.0374886	3.10809	0.00595757	0.0165599
ENSMUSG00000061313	72108	Ddhd2	protein_coding	0.793444	7.05797	7.13654	1.05871e-06	2.14804e-05
ENSMUSG00000032078	22687	Zpr1	protein_coding	0.793214	4.0621	5.56512	2.57327e-05	0.000226092
ENSMUSG00000085887	653030	Arhgap27os3	lncRNA	0.792964	0.156415	2.94645	0.0084934	0.0221411
ENSMUSG00000050373	101113	Snx21	protein_coding	0.792746	4.88899	5.66499	2.08123e-05	0.000193188
ENSMUSG00000086247	100504007	Gm15787	lncRNA	0.792678	1.33657	4.15945	0.000565875	0.00248997
ENSMUSG00000106646	NA	NA	TEC	0.792585	0.287634	2.87682	0.0098832	0.0250928
ENSMUSG00000034593	17918	Myo5a	protein_coding	0.791821	7.36983	11.9983	3.89664e-10	1.40902e-07
ENSMUSG00000031340	14404	Gabre	protein_coding	0.791394	2.30302	3.8904	0.00103636	0.00400656
ENSMUSG00000059447	231086	Hadhb	protein_coding	0.789855	7.87574	5.31814	4.37075e-05	0.000336906
ENSMUSG00000026170	104086	Cyp27a1	protein_coding	0.789392	4.95874	7.67756	3.80987e-07	1.07257e-05
ENSMUSG00000069713	NA	NA	lncRNA	0.789296	0.549827	4.12078	0.00061724	0.00267904
ENSMUSG00000107116	NA	NA	TEC	0.787862	2.99439	4.04825	0.000726562	0.00305178
ENSMUSG00000107352	NA	NA	lncRNA	0.78778	2.46109	4.12058	0.000617515	0.00267952
ENSMUSG00000071369	26408	Map3k5	protein_coding	0.787315	6.34219	7.01422	1.34124e-06	2.54288e-05
ENSMUSG00000022999	74775	Lmbr1l	protein_coding	0.787117	3.06946	5.14089	6.41894e-05	0.000453141
ENSMUSG00000086784	664994	Isoc2a	protein_coding	0.786863	5.9412	5.04209	7.96357e-05	0.000537467
ENSMUSG00000027829	56706	Ccnl1	protein_coding	0.786842	6.13621	5.21993	5.4058e-05	0.0003941
ENSMUSG00000085354	NA	NA	lncRNA	0.78627	0.0329944	3.37451	0.00329836	0.0102569
ENSMUSG00000003528	13358	Slc25a1	protein_coding	0.785996	8.98314	2.90133	0.00937073	0.0240051
ENSMUSG00000044792	69046	Isca1	protein_coding	0.785485	7.06871	8.90018	4.36002e-08	2.5147e-06
ENSMUSG00000021418	208366	Rpp40	protein_coding	0.785444	2.87212	6.83557	1.90168e-06	3.28494e-05
ENSMUSG00000102070	NA	NA	unprocessed_pseudogene	0.785261	12.8598	6.16016	7.40034e-06	8.85429e-05
ENSMUSG00000106197	NA	NA	lncRNA	0.784908	0.33674	3.42181	0.00296774	0.00942303
ENSMUSG00000103621	NA	NA	TEC	0.784832	1.23528	4.09599	0.000652598	0.00279597
ENSMUSG00000030276	101100	Ttll3	protein_coding	0.78471	0.731078	2.72889	0.0135986	0.0323978
ENSMUSG00000031767	67528	Nudt7	protein_coding	0.784481	6.10998	5.27948	4.75159e-05	0.000359015
ENSMUSG00000014592	100072	Camta1	protein_coding	0.784395	3.48235	5.56289	2.5855e-05	0.000226921
ENSMUSG00000099373	NA	NA	lncRNA	0.782675	1.33452	3.41082	0.00304149	0.00960435
ENSMUSG00000026915	20744	Strbp	protein_coding	0.782502	5.10228	6.33057	5.22245e-06	6.81473e-05
ENSMUSG00000104350	NA	NA	TEC	0.781752	3.40768	3.2015	0.00484622	0.0140341
ENSMUSG00000045896	232164	Paip2b	protein_coding	0.78164	5.02606	9.20023	2.63593e-08	1.90711e-06
ENSMUSG00000115264	NA	NA	TEC	0.780864	0.284855	3.99623	0.000816752	0.00332754
ENSMUSG00000042851	78751	Zc3h6	protein_coding	0.780726	4.18428	5.80708	1.54203e-05	0.00015375
ENSMUSG00000118040	NA	NA	lncRNA	0.780235	-0.20809	2.63611	0.016575	0.0380613
ENSMUSG00000020063	93759	Sirt1	protein_coding	0.779685	4.57054	7.19236	9.5101e-07	1.98141e-05
ENSMUSG00000053749	100503794	Gm9920	lncRNA	0.778489	0.271493	3.48485	0.00257743	0.00843684
ENSMUSG00000083827	100416291	Gm15712	processed_pseudogene	0.778479	0.856697	3.11621	0.0058519	0.0163157
ENSMUSG00000019809	56535	Pex3	protein_coding	0.777318	6.07491	6.55274	3.33445e-06	4.96414e-05
ENSMUSG00000111394	NA	NA	TEC	0.776848	3.162	4.72733	0.000159238	0.000918411
ENSMUSG00000049091	20768	Sephs2	protein_coding	0.776499	6.26181	5.99947	1.03158e-05	0.000114035
ENSMUSG00000026853	12908	Crat	protein_coding	0.776119	8.43075	5.2463	5.10539e-05	0.000377317
ENSMUSG00000027495	67017	Fam210b	protein_coding	0.77583	5.25663	8.85555	4.70332e-08	2.61241e-06
ENSMUSG00000115210	NA	NA	TEC	0.775126	0.587775	2.76322	0.0126325	0.0305933
ENSMUSG00000086477	NA	NA	transcribed_unitary_pseudogene	0.775126	0.59914	3.85427	0.00112413	0.00429122
ENSMUSG00000110816	100418389	Gm19178	processed_pseudogene	0.775094	0.932777	4.08936	0.000662404	0.00283127
ENSMUSG00000000296	21987	Tpd52l1	protein_coding	0.774342	0.290575	2.803	0.0115954	0.0285494
ENSMUSG00000027612	17391	Mmp24	protein_coding	0.774256	0.00712423	2.71605	0.0139777	0.0331263
ENSMUSG00000106912	NA	NA	TEC	0.773984	0.501997	2.54913	0.019919	0.0441644
ENSMUSG00000032376	235441	Usp3	protein_coding	0.773219	5.50271	7.93205	2.38789e-07	7.9462e-06
ENSMUSG00000053768	66075	Chchd3	protein_coding	0.772273	6.37163	6.09474	8.46842e-06	9.80072e-05
ENSMUSG00000003378	14809	Grik5	protein_coding	0.770857	4.08437	6.21515	6.6103e-06	8.16107e-05
ENSMUSG00000034973	320615	Dop1a	protein_coding	0.770847	6.18456	6.18806	6.98812e-06	8.49856e-05
ENSMUSG00000106254	NA	NA	TEC	0.770834	1.50428	3.12888	0.00569055	0.0159649
ENSMUSG00000024678	66607	Ms4a4d	protein_coding	0.770821	4.478	3.73388	0.0014738	0.00532689
ENSMUSG00000063694	13063	Cycs	protein_coding	0.770568	6.9353	4.85117	0.000121115	0.00074369
ENSMUSG00000103403	NA	NA	TEC	0.769636	-0.279027	2.65157	0.0160392	0.0371357
ENSMUSG00000018574	11370	Acadvl	protein_coding	0.769551	7.09145	4.33389	0.00038263	0.00182746
ENSMUSG00000104214	NA	NA	TEC	0.768743	3.20046	3.24669	0.00438397	0.0129115
ENSMUSG00000025337	66711	Sbds	protein_coding	0.7687	5.64804	7.06981	1.20423e-06	2.34674e-05
ENSMUSG00000030287	16439	Itpr2	protein_coding	0.767539	5.88871	5.18889	5.7826e-05	0.000415428
ENSMUSG00000024132	13177	Eci1	protein_coding	0.767496	6.57341	5.23608	5.21974e-05	0.000382938
ENSMUSG00000021792	70564	Prxl2a	protein_coding	0.767487	8.21362	6.43956	4.18726e-06	5.84851e-05
ENSMUSG00000023087	12457	Noct	protein_coding	0.766583	5.31109	2.76932	0.012468	0.0302552
ENSMUSG00000066406	75547	Akap13	protein_coding	0.765425	7.92314	5.33144	4.24709e-05	0.000330031
ENSMUSG00000030269	97287	Mtmr14	protein_coding	0.765223	4.40226	7.13226	1.06746e-06	2.15505e-05
ENSMUSG00000042616	230751	Oscp1	protein_coding	0.765211	4.28263	3.34307	0.00353794	0.0108642
ENSMUSG00000084968	NA	NA	lncRNA	0.764381	1.16625	3.84773	0.0011408	0.00434246
ENSMUSG00000020472	268417	Zkscan17	protein_coding	0.763312	4.76885	11.5043	7.74263e-10	2.38611e-07
ENSMUSG00000079164	53791	Tlr5	protein_coding	0.763105	3.54291	4.73889	0.000155214	0.00090052
ENSMUSG00000026726	65969	Cubn	protein_coding	0.762402	-0.123815	2.82977	0.010944	0.027246
ENSMUSG00000035949	30050	Fbxw2	protein_coding	0.762316	6.37767	8.07738	1.83574e-07	6.7889e-06
ENSMUSG00000075033	385658	Nxpe3	protein_coding	0.76199	0.409551	2.73693	0.0133663	0.03198
ENSMUSG00000038583	18821	Pln	protein_coding	0.761236	2.70282	2.82088	0.0111563	0.0276816
ENSMUSG00000035399	66680	Oser1	protein_coding	0.761231	4.03633	5.78362	1.62003e-05	0.000158893
ENSMUSG00000026003	11363	Acadl	protein_coding	0.760856	8.46125	5.15211	6.26405e-05	0.000443747
ENSMUSG00000051495	270110	Irf2bp2	protein_coding	0.760737	7.22051	5.63691	2.2089e-05	0.000201928
ENSMUSG00000032849	239273	Abcc4	protein_coding	0.760441	4.63555	3.10387	0.00601332	0.0166863
ENSMUSG00000042198	66433	Chchd7	protein_coding	0.760297	2.74755	5.84813	1.41473e-05	0.000143878
ENSMUSG00000046985	231225	Tapt1	protein_coding	0.760182	6.15155	7.45183	5.80796e-07	1.42669e-05
ENSMUSG00000114431	NA	NA	TEC	0.760136	1.64751	3.21453	0.00470828	0.0137029
ENSMUSG00000103509	NA	NA	TEC	0.760111	4.02312	4.51231	0.000256801	0.00133248
ENSMUSG00000105033	NA	NA	TEC	0.759784	1.64628	2.83721	0.0107693	0.0268812
ENSMUSG00000057103	66116	Nat8f1	protein_coding	0.759555	0.589305	4.81093	0.000132359	0.000795913
ENSMUSG00000103948	77633	4930594C11Rik	TEC	0.759154	1.1871	2.73869	0.013316	0.0318926
ENSMUSG00000006301	69660	Tmbim1	protein_coding	0.758862	7.24787	6.47043	3.93438e-06	5.55249e-05
ENSMUSG00000026643	18108	Nmt2	protein_coding	0.758618	5.77969	10.877	1.91429e-09	3.89367e-07
ENSMUSG00000023977	224826	Ubr2	protein_coding	0.758164	6.85402	9.46162	1.71534e-08	1.46211e-06
ENSMUSG00000027589	245867	Pcmtd2	protein_coding	0.757087	5.78067	9.0258	3.52705e-08	2.18727e-06
ENSMUSG00000029186	67073	Pi4k2b	protein_coding	0.756134	4.24604	3.51905	0.00238733	0.00789726
ENSMUSG00000112420	NA	NA	TEC	0.755779	0.00424325	2.59906	0.0179286	0.0406146
ENSMUSG00000080972	102641305	Gm16061	processed_pseudogene	0.755763	1.31951	2.74463	0.0131474	0.0316003
ENSMUSG00000097042	NA	NA	lncRNA	0.755515	3.02083	5.2701	4.84901e-05	0.000364112
ENSMUSG00000104156	NA	NA	lncRNA	0.755323	2.95022	6.19216	6.92945e-06	8.44984e-05
ENSMUSG00000037885	67333	Stk35	protein_coding	0.755302	4.9688	6.41178	4.42909e-06	6.04109e-05
ENSMUSG00000007659	12048	Bcl2l1	protein_coding	0.754913	5.45115	5.12533	6.64021e-05	0.000465129
ENSMUSG00000096967	NA	NA	lncRNA	0.754877	2.48685	2.78318	0.0121016	0.0295405
ENSMUSG00000082570	NA	NA	processed_pseudogene	0.754149	-0.189625	3.02568	0.00714159	0.0193037
ENSMUSG00000118401	620246	Gpr52	protein_coding	0.753655	0.392677	3.01587	0.00729694	0.0196355
ENSMUSG00000037110	241694	Ralgapa2	protein_coding	0.752432	8.51815	5.76009	1.70233e-05	0.000165207
ENSMUSG00000113852	NA	NA	TEC	0.752183	1.8964	3.8882	0.00104148	0.00402255
ENSMUSG00000027695	18805	Pld1	protein_coding	0.751807	4.75525	6.89605	1.68887e-06	3.01001e-05
ENSMUSG00000021846	93834	Peli2	protein_coding	0.751392	6.09762	9.30742	2.20797e-08	1.67888e-06
ENSMUSG00000117332	NA	NA	TEC	0.751287	1.23486	2.93083	0.00878772	0.022748
ENSMUSG00000086199	71489	Bcas3os1	lncRNA	0.751109	1.19459	2.85843	0.0102855	0.0259281
ENSMUSG00000048960	109294	Prex2	protein_coding	0.750891	6.47099	5.5643	2.57773e-05	0.000226362
ENSMUSG00000056899	93757	Immp2l	protein_coding	0.750875	3.38737	4.28394	0.000427938	0.00199868
ENSMUSG00000103133	NA	NA	TEC	0.750776	1.39858	3.74587	0.00143458	0.00520829
ENSMUSG00000034573	19249	Ptpn13	protein_coding	0.750283	6.17065	3.11954	0.00580902	0.0162246
ENSMUSG00000023025	207214	Larp4	protein_coding	0.749984	6.90368	4.90577	0.000107392	0.000678266
ENSMUSG00000057367	11797	Birc2	protein_coding	0.749729	5.03199	8.59515	7.35524e-08	3.56204e-06
ENSMUSG00000029814	140488	Igf2bp3	protein_coding	0.749333	1.41567	4.39563	0.000333246	0.00163183
ENSMUSG00000079355	252837	Ackr4	protein_coding	0.749126	3.40287	4.51204	0.000256954	0.00133285
ENSMUSG00000024528	67222	Srfbp1	protein_coding	0.74901	3.38368	9.17994	2.72623e-08	1.9204e-06
ENSMUSG00000096981	100503652	Gm16845	lncRNA	0.74848	0.860544	4.00499	0.000800803	0.00328311
ENSMUSG00000086358	NA	NA	lncRNA	0.747802	0.494652	2.83411	0.0108418	0.0270298
ENSMUSG00000047022	73490	Mipol1	protein_coding	0.747725	3.31441	6.16017	7.40022e-06	8.85429e-05
ENSMUSG00000036352	98766	Ubac1	protein_coding	0.747612	4.52359	6.958	1.49632e-06	2.74733e-05
ENSMUSG00000021234	217705	Fam161b	protein_coding	0.747522	1.76823	5.09217	7.1382e-05	0.000494057
ENSMUSG00000104436	NA	NA	lncRNA	0.747362	1.48133	3.63405	0.00184447	0.00639598
ENSMUSG00000103976	NA	NA	TEC	0.747073	3.17648	3.69169	0.00162043	0.00576466
ENSMUSG00000105881	NA	NA	lncRNA	0.746712	3.90829	5.43285	3.41447e-05	0.00027922
ENSMUSG00000086682	100502734	Gm16023	lncRNA	0.745991	1.50105	4.19495	0.000522507	0.00233193
ENSMUSG00000113528	NA	NA	TEC	0.745836	0.836653	3.10505	0.00599762	0.0166513
ENSMUSG00000029012	26429	Orc5	protein_coding	0.745509	4.41378	8.17944	1.52871e-07	5.97961e-06
ENSMUSG00000104877	NA	NA	TEC	0.745406	0.78248	2.73213	0.0135045	0.03224
ENSMUSG00000031231	66142	Cox7b	protein_coding	0.744366	6.16438	4.74965	0.000151559	0.000882983
ENSMUSG00000066440	211978	Zfyve26	protein_coding	0.743944	6.19833	11.3876	9.1358e-10	2.74171e-07
ENSMUSG00000104994	NA	NA	TEC	0.743186	0.885732	3.38095	0.00325128	0.0101428
ENSMUSG00000113440	NA	NA	lncRNA	0.742881	1.60693	4.01246	0.000787464	0.00324478
ENSMUSG00000015966	50905	Il17rb	protein_coding	0.742848	0.957275	4.11163	0.000630055	0.00272087
ENSMUSG00000056687	100036768	Gm11696	lncRNA	0.742761	0.416338	3.41876	0.002988	0.00946912
ENSMUSG00000022439	64099	Parvg	protein_coding	0.742021	1.10959	3.32937	0.00364764	0.0111192
ENSMUSG00000059060	19363	Rad51b	protein_coding	0.741973	1.01435	4.68166	0.000176203	0.00099065
ENSMUSG00000035769	102448	Xylb	protein_coding	0.741315	1.12135	4.47485	0.000279183	0.00141787
ENSMUSG00000100235	NA	NA	protein_coding	0.741165	2.91069	3.48756	0.00256184	0.00839265
ENSMUSG00000024892	18563	Pcx	protein_coding	0.740406	10.969	3.75727	0.00139828	0.00509696
ENSMUSG00000105875	NA	NA	protein_coding	0.740083	-0.286032	2.90552	0.00928565	0.0238195
ENSMUSG00000000901	17385	Mmp11	protein_coding	0.739552	3.87571	3.41255	0.00302977	0.00957636
ENSMUSG00000096696	449000	Zfp960	protein_coding	0.738933	2.97674	5.5484	2.66663e-05	0.000232288
ENSMUSG00000092203	68763	1110038B12Rik	lncRNA	0.738792	2.86928	4.36748	0.000354906	0.00171722
ENSMUSG00000027809	66841	Etfdh	protein_coding	0.738416	6.92523	5.95854	1.12327e-05	0.000121447
ENSMUSG00000097222	68434	Gata6os	lncRNA	0.738094	2.41816	3.40808	0.00306019	0.00964468
ENSMUSG00000022041	110902	Chrna2	protein_coding	0.737599	1.28488	2.95894	0.00826492	0.0216879
ENSMUSG00000021794	14661	Glud1	protein_coding	0.73739	8.17268	7.27187	8.16839e-07	1.81237e-05
ENSMUSG00000066880	170938	Zfp617	protein_coding	0.735624	4.79346	6.22738	6.44678e-06	7.98949e-05
ENSMUSG00000103497	NA	NA	TEC	0.735164	0.308297	3.15863	0.00532856	0.0151823
ENSMUSG00000107610	NA	NA	TEC	0.735028	1.02366	3.15249	0.00540132	0.0153466
ENSMUSG00000080893	112590811	Ndufa12-ps	processed_pseudogene	0.734948	1.15313	2.97942	0.00790317	0.0209481
ENSMUSG00000043340	NA	NA	lncRNA	0.734561	0.603275	2.64602	0.0162297	0.0374755
ENSMUSG00000094958	NA	NA	protein_coding	0.734413	-0.124542	2.77464	0.0123261	0.0299852
ENSMUSG00000085971	NA	NA	lncRNA	0.733856	1.67179	4.32757	0.000388084	0.001847
ENSMUSG00000040044	50793	Orc3	protein_coding	0.733687	5.80214	9.51073	1.58375e-08	1.4238e-06
ENSMUSG00000118012	NA	NA	lncRNA	0.733676	4.236	8.81892	5.00611e-08	2.71769e-06
ENSMUSG00000042569	216820	Dhrs7b	protein_coding	0.733667	5.53723	6.54856	3.36254e-06	4.99682e-05
ENSMUSG00000035356	80859	Nfkbiz	protein_coding	0.733093	4.04041	3.96515	0.000875908	0.00351747
ENSMUSG00000106045	NA	NA	TEC	0.732445	0.822829	2.58781	0.01836	0.0413385
ENSMUSG00000028354	54418	Fmn2	protein_coding	0.731527	1.04517	3.91461	0.000981409	0.00384744
ENSMUSG00000084808	NA	NA	lncRNA	0.72971	0.583925	3.31114	0.00379873	0.0114895
ENSMUSG00000104427	NA	NA	TEC	0.729519	1.19963	2.6695	0.0154385	0.0360166
ENSMUSG00000044177	278507	Wfikkn2	protein_coding	0.729349	1.08821	2.65902	0.0157872	0.0366514
ENSMUSG00000005360	20512	Slc1a3	protein_coding	0.728646	8.23235	4.8394	0.0001243	0.000758102
ENSMUSG00000020905	216835	Usp43	protein_coding	0.728586	1.4945	2.54439	0.0201188	0.0445346
ENSMUSG00000040093	171543	Bmf	protein_coding	0.728461	4.23469	4.51122	0.000257428	0.00133403
ENSMUSG00000032952	67489	Ap4b1	protein_coding	0.727879	4.25844	7.68707	3.7434e-07	1.0649e-05
ENSMUSG00000027253	228357	Lrp4	protein_coding	0.72758	3.83963	3.73101	0.00148332	0.00535415
ENSMUSG00000065649	436583	Snora74a	snoRNA	0.72729	3.15754	2.7859	0.0120309	0.0294119
ENSMUSG00000090394	67647	4930523C07Rik	protein_coding	0.726303	5.99239	4.81596	0.000130897	0.000788582
ENSMUSG00000051285	319263	Pcmtd1	protein_coding	0.726263	7.64964	9.57239	1.43329e-08	1.33276e-06
ENSMUSG00000038569	231724	Rad9b	protein_coding	0.726075	2.93161	5.4714	3.14364e-05	0.000263949
ENSMUSG00000030226	109593	Lmo3	protein_coding	0.725935	-0.0371373	2.66839	0.0154754	0.0360922
ENSMUSG00000029203	53323	Ube2k	protein_coding	0.725898	6.15457	6.51692	3.58298e-06	5.24708e-05
ENSMUSG00000089764	100417756	Gm16580	processed_pseudogene	0.725599	0.707527	2.80006	0.0116693	0.0287005
ENSMUSG00000000732	50723	Icosl	protein_coding	0.725485	3.55216	3.25014	0.00435056	0.0128363
ENSMUSG00000109045	NA	NA	TEC	0.725373	1.46061	2.80736	0.0114868	0.028359
ENSMUSG00000113195	NA	NA	TEC	0.724736	0.908477	2.52354	0.0210185	0.0462117
ENSMUSG00000113226	NA	NA	lncRNA	0.724332	0.156968	2.82366	0.0110894	0.0275533
ENSMUSG00000114995	NA	NA	TEC	0.724104	1.32823	2.90548	0.00928656	0.0238195
ENSMUSG00000030772	50781	Dkk3	protein_coding	0.724042	3.66994	3.60597	0.0019645	0.00671984
ENSMUSG00000040370	67636	Etfrf1	protein_coding	0.72399	5.40546	6.10853	8.23091e-06	9.60096e-05
ENSMUSG00000028826	66146	Maco1	protein_coding	0.723462	6.08022	10.285	4.6655e-09	6.37959e-07
ENSMUSG00000116180	NA	NA	lncRNA	0.7229	2.24547	3.22937	0.00455582	0.0133356
ENSMUSG00000101111	NA	NA	unprocessed_pseudogene	0.722669	13.2502	5.87118	1.34804e-05	0.000139007
ENSMUSG00000020847	380714	Rph3al	protein_coding	0.722501	1.8625	3.39715	0.0031358	0.00984104
ENSMUSG00000021171	52635	Esyt2	protein_coding	0.722443	7.50882	6.87441	1.76201e-06	3.11981e-05
ENSMUSG00000084846	NA	NA	lncRNA	0.721392	1.63845	3.9659	0.00087442	0.00351236
ENSMUSG00000113831	NA	NA	lncRNA	0.721356	1.27865	3.40607	0.00307396	0.00967721
ENSMUSG00000020680	70439	Taf15	protein_coding	0.721267	5.51779	7.05833	1.2313e-06	2.39375e-05
ENSMUSG00000038936	109232	Sccpdh	protein_coding	0.721158	5.2768	4.69691	0.000170342	0.000968145
ENSMUSG00000112622	NA	NA	TEC	0.720402	0.787711	2.73148	0.0135234	0.0322658
ENSMUSG00000118537	113002583	Shld3	protein_coding	0.720239	0.962874	3.72546	0.00150194	0.00541043
ENSMUSG00000106682	NA	NA	TEC	0.720053	0.900466	3.15698	0.00534807	0.0152299
ENSMUSG00000059534	66152	Uqcr10	protein_coding	0.718836	5.93226	4.24729	0.000464598	0.00213016
ENSMUSG00000035493	21810	Tgfbi	protein_coding	0.718224	6.14768	4.9562	9.61263e-05	0.000620455
ENSMUSG00000032942	22229	Ucp3	protein_coding	0.717908	5.01588	2.92919	0.00881921	0.0228102
ENSMUSG00000053411	52609	Cbx7	protein_coding	0.716899	5.54118	6.30544	5.49663e-06	7.08984e-05
ENSMUSG00000096188	97487	Cmtm4	protein_coding	0.716894	6.14319	5.19352	5.72473e-05	0.000412181
ENSMUSG00000024889	19671	Rce1	protein_coding	0.716859	4.19815	7.00459	1.36659e-06	2.57672e-05
ENSMUSG00000061815	435626	Rufy4	protein_coding	0.716769	1.98297	3.87173	0.00108082	0.00414986
ENSMUSG00000102698	NA	NA	TEC	0.716699	0.960923	3.58244	0.00207103	0.00701862
ENSMUSG00000062198	72658	2700097O09Rik	protein_coding	0.715785	3.45345	6.02385	9.80688e-06	0.000109233
ENSMUSG00000114253	NA	NA	lncRNA	0.714858	3.19441	4.41922	0.000316123	0.00156399
ENSMUSG00000025509	66853	Pnpla2	protein_coding	0.714824	11.3437	5.30024	4.54306e-05	0.00034739
ENSMUSG00000111481	NA	NA	TEC	0.713938	0.665773	2.86667	0.0101035	0.0255444
ENSMUSG00000029198	17713	Grpel1	protein_coding	0.713895	5.42561	6.42225	4.33628e-06	5.97314e-05
ENSMUSG00000090628	NA	NA	processed_pseudogene	0.713326	0.876058	2.69401	0.0146523	0.0344789
ENSMUSG00000000915	29816	Hip1r	protein_coding	0.712912	4.17442	2.74476	0.0131436	0.0315959
ENSMUSG00000037266	27981	Rsrp1	protein_coding	0.712682	7.85031	4.2769	0.000434753	0.00202296
ENSMUSG00000111594	NA	NA	unprocessed_pseudogene	0.712071	0.88096	3.42604	0.00293982	0.00935775
ENSMUSG00000074170	72287	Plekhf1	protein_coding	0.711878	3.19683	4.71366	0.000164134	0.000937777
ENSMUSG00000028560	230484	Usp1	protein_coding	0.711769	5.25655	5.79765	1.57292e-05	0.000155679
ENSMUSG00000112545	NA	NA	lncRNA	0.711647	0.899967	3.09833	0.00608711	0.0168423
ENSMUSG00000085172	NA	NA	processed_pseudogene	0.711168	0.219516	3.09651	0.00611165	0.0169016
ENSMUSG00000085028	329584	Slc2a4rg-ps	transcribed_unitary_pseudogene	0.710674	2.09396	2.99883	0.00757451	0.0202452
ENSMUSG00000110282	NA	NA	TEC	0.710336	2.68848	3.21691	0.00468351	0.0136382
ENSMUSG00000001986	53623	Gria3	protein_coding	0.709931	3.81007	3.11518	0.00586524	0.0163395
ENSMUSG00000049550	56430	Clip1	protein_coding	0.709367	6.8199	6.49602	3.73677e-06	5.38156e-05
ENSMUSG00000083849	100416285	Gm13477	processed_pseudogene	0.707733	0.0667577	2.64276	0.0163426	0.0376719
ENSMUSG00000028167	69772	Bdh2	protein_coding	0.707641	0.779524	2.73023	0.0135595	0.0323239
ENSMUSG00000032350	14629	Gclc	protein_coding	0.707458	5.04084	3.43374	0.00288961	0.00921957
ENSMUSG00000024232	68010	Bambi	protein_coding	0.707247	2.44655	3.43651	0.0028718	0.00916993
ENSMUSG00000090086	NA	NA	lncRNA	0.707015	3.64316	3.54855	0.00223458	0.00747096
ENSMUSG00000034724	231464	Cnot6l	protein_coding	0.70683	6.63305	4.12937	0.000605432	0.00263391
ENSMUSG00000102929	NA	NA	TEC	0.706404	0.00750814	2.75526	0.0128505	0.0310058
ENSMUSG00000110499	NA	NA	TEC	0.70558	0.0312457	3.95792	0.000890261	0.00356105
ENSMUSG00000103495	NA	NA	TEC	0.705435	0.180508	2.52158	0.0211053	0.0463651
ENSMUSG00000043687	68918	1190005I06Rik	protein_coding	0.705399	2.56857	3.17034	0.00519234	0.0148592
ENSMUSG00000048058	241576	Ldlrad3	protein_coding	0.705117	5.00842	4.68788	0.000173786	0.000983254
ENSMUSG00000059173	18573	Pde1a	protein_coding	0.705021	5.87621	4.18921	0.000529283	0.00235636
ENSMUSG00000026199	52231	Ankzf1	protein_coding	0.704368	4.29616	5.60436	2.36708e-05	0.000212567
ENSMUSG00000024404	66878	Riok3	protein_coding	0.704096	6.76302	9.93742	8.00874e-09	8.9259e-07
ENSMUSG00000041263	72296	Rusc1	protein_coding	0.704023	3.30692	6.73526	2.31793e-06	3.80598e-05
ENSMUSG00000074619	73297	1700034I23Rik	protein_coding	0.70376	0.564499	3.4255	0.00294335	0.00936349
ENSMUSG00000085499	626693	Gm15713	lncRNA	0.703659	2.0927	3.49665	0.00251019	0.00824667
ENSMUSG00000041817	320557	Fam169a	protein_coding	0.703622	-0.225201	2.79784	0.0117251	0.0288247
ENSMUSG00000035919	319845	Bbs9	protein_coding	0.702485	3.55019	6.72598	2.36092e-06	3.861e-05
ENSMUSG00000036721	22758	Zscan12	protein_coding	0.700842	3.72478	8.03952	1.96537e-07	7.10678e-06
ENSMUSG00000107083	NA	NA	TEC	0.700795	2.16346	2.98323	0.00783766	0.0208084
ENSMUSG00000058709	112406	Egln2	protein_coding	0.699944	5.7988	4.96868	9.35295e-05	0.000605857
ENSMUSG00000108574	NA	NA	TEC	0.699864	1.78143	2.49277	0.0224165	0.0487128
ENSMUSG00000045534	16493	Kcna5	protein_coding	0.699842	3.2039	2.56607	0.0192215	0.0428573
ENSMUSG00000038150	66612	Ormdl3	protein_coding	0.699435	7.61794	8.33247	1.16479e-07	4.94867e-06
ENSMUSG00000104983	NA	NA	TEC	0.699141	1.97003	3.3736	0.00330505	0.0102692
ENSMUSG00000059479	232984	B3gnt8	protein_coding	0.697734	3.20005	4.68246	0.000175888	0.000989988
ENSMUSG00000020386	66397	Sar1b	protein_coding	0.697689	5.08883	6.26748	5.93912e-06	7.51488e-05
ENSMUSG00000031381	18700	Piga	protein_coding	0.697203	2.56103	4.51918	0.000252894	0.00131852
ENSMUSG00000087354	67394	4930404I05Rik	lncRNA	0.696854	0.762607	3.18041	0.00507789	0.0145779
ENSMUSG00000044252	64291	Osbpl1a	protein_coding	0.69668	5.77206	6.90955	1.64482e-06	2.94763e-05
ENSMUSG00000057359	NA	NA	lncRNA	0.696563	1.72523	4.30689	0.000406483	0.00191997
ENSMUSG00000019368	103655	Sec14l4	protein_coding	0.694889	1.38562	2.60847	0.0175752	0.039981
ENSMUSG00000054364	11852	Rhob	protein_coding	0.694472	7.59771	3.2572	0.00428289	0.0126596
ENSMUSG00000046447	66259	Camk2n1	protein_coding	0.694116	4.51539	5.57356	2.52741e-05	0.000223147
ENSMUSG00000027406	170718	Idh3b	protein_coding	0.693935	7.61501	4.91692	0.000104792	0.000665566
ENSMUSG00000029440	67151	Psmd9	protein_coding	0.693401	4.0263	3.24259	0.00442407	0.0130084
ENSMUSG00000051627	50709	H1f4	protein_coding	0.693374	5.62578	3.43302	0.00289426	0.00923079
ENSMUSG00000104020	NA	NA	TEC	0.69328	0.0333762	2.509	0.0216686	0.047385
ENSMUSG00000030340	20276	Scnn1a	protein_coding	0.693019	2.3678	4.14617	0.000583	0.0025523
ENSMUSG00000104973	NA	NA	lncRNA	0.692603	1.53912	3.77112	0.00135537	0.00497112
ENSMUSG00000041360	52874	Pum3	protein_coding	0.692204	4.77808	4.2035	0.000512572	0.00229641
ENSMUSG00000019996	17761	Map7	protein_coding	0.69212	2.54014	3.48437	0.00258019	0.00844085
ENSMUSG00000085241	399101	Snhg3	lncRNA	0.69144	2.29493	5.62826	2.24987e-05	0.000204868
ENSMUSG00000031442	17207	Mcf2l	protein_coding	0.691155	5.53977	3.44297	0.00283062	0.00906513
ENSMUSG00000102097	NA	NA	lncRNA	0.690037	1.84005	3.29375	0.00394865	0.0118394
ENSMUSG00000106648	NA	NA	TEC	0.689984	0.701353	3.30457	0.00385471	0.0116134
ENSMUSG00000102559	NA	NA	TEC	0.689873	3.2992	4.65629	0.000186407	0.00103523
ENSMUSG00000070547	233231	Mrgprb1	protein_coding	0.689611	0.836817	2.85411	0.0103823	0.0261114
ENSMUSG00000029212	14400	Gabrb1	protein_coding	0.689433	1.83225	3.08089	0.0063255	0.0174219
ENSMUSG00000109679	NA	NA	TEC	0.689327	0.967445	2.59462	0.0180975	0.0409118
ENSMUSG00000030088	107747	Aldh1l1	protein_coding	0.688898	7.4963	3.14349	0.00550992	0.0155845
ENSMUSG00000104204	NA	NA	TEC	0.68889	0.91779	3.71829	0.00152636	0.00548035
ENSMUSG00000114310	NA	NA	TEC	0.688759	2.53523	3.44773	0.00280067	0.00898865
ENSMUSG00000030498	14453	Gas2	protein_coding	0.688582	2.37291	4.36601	0.000356074	0.00172145
ENSMUSG00000045064	72350	Zc2hc1c	protein_coding	0.687916	1.16365	3.04025	0.00691674	0.0187676
ENSMUSG00000111681	NA	NA	TEC	0.68745	2.01117	4.35177	0.000367612	0.00176871
ENSMUSG00000113650	NA	NA	TEC	0.687348	2.6254	3.33492	0.00360281	0.0110156
ENSMUSG00000025257	66611	Ribc1	protein_coding	0.68733	0.260075	3.55341	0.00221037	0.0074037
ENSMUSG00000005813	75624	Metap1	protein_coding	0.687313	5.83921	5.32587	4.29847e-05	0.00033307
ENSMUSG00000085334	NA	NA	lncRNA	0.687026	2.50485	5.37838	3.83854e-05	0.000305581
ENSMUSG00000026313	208727	Hdac4	protein_coding	0.686604	5.34827	6.17588	7.16513e-06	8.6556e-05
ENSMUSG00000042050	217935	Dync2i1	protein_coding	0.685935	3.60339	5.25892	4.96776e-05	0.000370126
ENSMUSG00000109555	NA	NA	TEC	0.685285	1.53079	2.63802	0.016508	0.0379457
ENSMUSG00000048965	244238	Mrgpre	protein_coding	0.68517	1.0024	3.32145	0.00371252	0.011279
ENSMUSG00000087129	NA	NA	lncRNA	0.684601	0.808428	3.06526	0.00654693	0.0179316
ENSMUSG00000080731	666682	Rps2-ps9	transcribed_processed_pseudogene	0.683881	-0.115788	2.5408	0.0202709	0.0447981
ENSMUSG00000031534	102032	Smim19	protein_coding	0.683466	4.42418	4.50477	0.000261154	0.00134776
ENSMUSG00000087385	433752	Frg2f1	protein_coding	0.682654	2.11283	4.28092	0.000430845	0.00200995
ENSMUSG00000087259	72386	2610035D17Rik	lncRNA	0.682198	1.64442	2.65128	0.0160493	0.0371538
ENSMUSG00000102376	NA	NA	TEC	0.681296	1.53573	3.7792	0.00133097	0.00489768
ENSMUSG00000095990	22759	Zfp97	protein_coding	0.681232	3.46189	8.52721	8.27693e-08	3.85909e-06
ENSMUSG00000100130	NA	NA	lncRNA	0.68103	1.98402	3.83418	0.00117612	0.00444832
ENSMUSG00000015536	17434	Mocs2	protein_coding	0.680845	5.89513	6.16542	7.32077e-06	8.7914e-05
ENSMUSG00000032349	68801	Elovl5	protein_coding	0.680613	7.52579	3.51361	0.00241661	0.00797466
ENSMUSG00000024780	67072	Cdc37l1	protein_coding	0.679932	6.44259	5.55875	2.60843e-05	0.000228213
ENSMUSG00000104728	NA	NA	TEC	0.67992	0.233756	2.72686	0.0136581	0.0325061
ENSMUSG00000028245	18201	Nsmaf	protein_coding	0.679364	5.87367	6.09915	8.39175e-06	9.7397e-05
ENSMUSG00000029720	NA	NA	protein_coding	0.678735	3.82882	4.2759	0.000435726	0.00202517
ENSMUSG00000111390	NA	NA	lncRNA	0.678168	1.07483	2.87009	0.0100288	0.0253872
ENSMUSG00000024228	67993	Nudt12	protein_coding	0.678021	5.55563	8.29355	1.24781e-07	5.21961e-06
ENSMUSG00000028382	230257	Ptbp3	protein_coding	0.677587	7.95069	6.67773	2.59818e-06	4.16059e-05
ENSMUSG00000026788	71834	Zbtb43	protein_coding	0.677082	4.56928	6.50196	3.6924e-06	5.33594e-05
ENSMUSG00000053040	68318	Aph1c	protein_coding	0.67678	2.12055	3.79859	0.00127415	0.00474657
ENSMUSG00000048271	381626	Rbm33	protein_coding	0.676622	6.77471	6.95954	1.49183e-06	2.74606e-05
ENSMUSG00000118449	105245369	Gm3625	lncRNA	0.676599	0.74994	2.60462	0.0177189	0.040246
ENSMUSG00000021259	13116	Cyp46a1	protein_coding	0.675926	0.235742	2.48037	0.023004	0.0497702
ENSMUSG00000031922	74360	Cep57	protein_coding	0.675186	3.93623	6.55908	3.29235e-06	4.91497e-05
ENSMUSG00000022040	13850	Ephx2	protein_coding	0.67457	8.17536	3.78768	0.00130581	0.00483133
ENSMUSG00000060002	212862	Chpt1	protein_coding	0.674505	10.6408	4.27629	0.00043534	0.00202454
ENSMUSG00000020089	67895	Ppa1	protein_coding	0.674475	6.51691	3.4129	0.00302743	0.00957293
ENSMUSG00000005534	16337	Insr	protein_coding	0.674311	8.42368	6.31727	5.36569e-06	6.95701e-05
ENSMUSG00000029229	74277	Chic2	protein_coding	0.674021	5.09365	6.73403	2.32357e-06	3.8114e-05
ENSMUSG00000046694	100342	Tent5b	protein_coding	0.673521	1.58836	2.59294	0.0181622	0.0410333
ENSMUSG00000013539	27883	Tango2	protein_coding	0.67351	3.76575	4.85635	0.00011974	0.000738871
ENSMUSG00000041974	224008	Spidr	protein_coding	0.67329	3.62536	4.94841	9.77843e-05	0.000628762
ENSMUSG00000109829	NA	NA	lncRNA	0.672938	0.925195	3.0119	0.00736063	0.0197742
ENSMUSG00000022948	224440	Setd4	protein_coding	0.672756	1.507	4.29747	0.000415155	0.00195365
ENSMUSG00000020988	217666	L2hgdh	protein_coding	0.671921	4.17009	7.11422	1.10522e-06	2.2148e-05
ENSMUSG00000104548	NA	NA	TEC	0.671573	2.43772	3.39454	0.00315414	0.00988715
ENSMUSG00000105801	NA	NA	TEC	0.67152	1.24415	3.27709	0.00409773	0.0122054
ENSMUSG00000014195	56354	Dnajc7	protein_coding	0.671454	5.50229	7.33254	7.27767e-07	1.66323e-05
ENSMUSG00000106375	NA	NA	TEC	0.671164	2.98565	2.83732	0.0107668	0.0268789
ENSMUSG00000017314	50997	Mpp2	protein_coding	0.671026	4.215	9.01896	3.56782e-08	2.19077e-06
ENSMUSG00000046230	271564	Vps13a	protein_coding	0.670989	6.95372	7.62616	4.19129e-07	1.14239e-05
ENSMUSG00000023032	59033	Slc4a8	protein_coding	0.670291	2.4438	3.30259	0.00387177	0.0116583
ENSMUSG00000026349	72949	Ccnt2	protein_coding	0.670082	6.35736	6.14061	7.70412e-06	9.14379e-05
ENSMUSG00000003282	56711	Plag1	protein_coding	0.669881	1.29335	2.80786	0.0114745	0.028337
ENSMUSG00000112008	NA	NA	TEC	0.669413	0.723697	3.13407	0.00562571	0.0158322
ENSMUSG00000030884	67003	Uqcrc2	protein_coding	0.669403	7.34632	4.87413	0.00011514	0.000716464
ENSMUSG00000115148	NA	NA	TEC	0.668819	1.63827	3.04798	0.00680038	0.0185167
ENSMUSG00000018796	14081	Acsl1	protein_coding	0.66761	11.4199	3.32773	0.00366094	0.0111514
ENSMUSG00000111264	NA	NA	TEC	0.667546	3.54896	3.95308	0.00090002	0.00359478
ENSMUSG00000029438	77045	Bcl7a	protein_coding	0.667507	4.56069	4.25977	0.00045177	0.00207976
ENSMUSG00000054648	66869	Zfp869	protein_coding	0.667506	5.01725	4.5429	0.000239874	0.00126523
ENSMUSG00000075463	105245866	4930594M22Rik	lncRNA	0.667003	0.202411	3.14407	0.00550285	0.0155735
ENSMUSG00000079508	68316	Apoo	protein_coding	0.666749	4.06322	3.99753	0.000814352	0.00332442
ENSMUSG00000102664	NA	NA	TEC	0.666719	2.26337	3.22311	0.00461949	0.0134897
ENSMUSG00000053641	102442	Dennd4a	protein_coding	0.665837	6.17666	4.48068	0.000275573	0.00140524
ENSMUSG00000032607	434437	Amt	protein_coding	0.665753	1.77728	2.88103	0.00979344	0.0248959
ENSMUSG00000085665	NA	NA	lncRNA	0.665632	0.0340972	2.86846	0.0100642	0.0254649
ENSMUSG00000060733	69718	Ipmk	protein_coding	0.665412	4.52688	4.23975	0.00047252	0.00215495
ENSMUSG00000070509	244058	Rgma	protein_coding	0.665387	6.82879	7.90131	2.52535e-07	8.21851e-06
ENSMUSG00000106767	NA	NA	TEC	0.664478	1.97298	3.73663	0.0014647	0.0052977
ENSMUSG00000001891	216558	Ugp2	protein_coding	0.664205	6.84293	4.91493	0.000105252	0.000667704
ENSMUSG00000082769	102640707	Gm15793	processed_pseudogene	0.664139	0.430854	2.95451	0.00834533	0.0218496
ENSMUSG00000097048	72012	1600020E01Rik	lncRNA	0.66367	2.41024	4.28375	0.000428123	0.00199897
ENSMUSG00000021482	66129	Prxl2c	protein_coding	0.663535	6.39265	8.9686	3.88358e-08	2.2912e-06
ENSMUSG00000024533	68166	Spire1	protein_coding	0.663516	5.79936	6.06177	9.06585e-06	0.000103088
ENSMUSG00000058396	11536	Gpr182	protein_coding	0.66341	3.61335	3.402	0.003102	0.00975189
ENSMUSG00000020263	216190	Appl2	protein_coding	0.663385	5.63615	6.84369	1.87158e-06	3.25542e-05
ENSMUSG00000107370	NA	NA	TEC	0.663098	0.563402	2.82843	0.0109757	0.0273093
ENSMUSG00000034303	245902	Ccdc15	protein_coding	0.662481	2.93897	4.95157	9.71092e-05	0.000625807
ENSMUSG00000026664	16922	Phyh	protein_coding	0.662441	7.33906	6.20553	6.74201e-06	8.27345e-05
ENSMUSG00000026991	227937	Pkp4	protein_coding	0.662432	6.50472	4.39428	0.000334255	0.00163382
ENSMUSG00000027086	320720	Fastkd1	protein_coding	0.662088	3.54549	5.6271	2.25538e-05	0.00020514
ENSMUSG00000103706	NA	NA	TEC	0.661328	2.56917	4.36795	0.000354539	0.00171642
ENSMUSG00000117429	NA	NA	TEC	0.660695	3.58764	4.66309	0.000183614	0.00102181
ENSMUSG00000098235	665111	Gm7497	processed_pseudogene	0.660309	0.364471	2.74513	0.0131332	0.0315756
ENSMUSG00000114535	NA	NA	TEC	0.659896	1.12742	3.45249	0.00277096	0.00891618
ENSMUSG00000114205	NA	NA	lncRNA	0.659538	1.73684	3.39566	0.00314625	0.00987003
ENSMUSG00000051984	240667	Sec31b	protein_coding	0.659257	3.29508	5.99685	1.03721e-05	0.000114579
ENSMUSG00000061273	236792	Mmgt1	protein_coding	0.658693	6.2902	5.1766	5.93922e-05	0.000423728
ENSMUSG00000032633	216805	Flcn	protein_coding	0.658503	5.15315	4.69579	0.000170764	0.000969532
ENSMUSG00000022974	67367	Paxbp1	protein_coding	0.657071	5.48176	5.8275	1.47731e-05	0.000149217
ENSMUSG00000112229	NA	NA	lncRNA	0.656908	1.91557	3.31047	0.00380443	0.0115024
ENSMUSG00000021114	73834	Atp6v1d	protein_coding	0.65685	5.39636	7.0418	1.27136e-06	2.44823e-05
ENSMUSG00000106549	NA	NA	TEC	0.656527	0.414549	3.05016	0.0067679	0.0184344
ENSMUSG00000102326	NA	NA	TEC	0.655891	0.758899	2.84294	0.0106364	0.026627
ENSMUSG00000021577	66945	Sdha	protein_coding	0.655764	8.83909	5.34767	4.10102e-05	0.000321599
ENSMUSG00000115276	NA	NA	TEC	0.655326	2.92662	4.10814	0.000635028	0.00273868
ENSMUSG00000073485	NA	NA	lncRNA	0.655061	1.7516	3.61904	0.0019077	0.00655866
ENSMUSG00000105137	NA	NA	lncRNA	0.654756	1.2181	2.94718	0.00847986	0.022122
ENSMUSG00000027206	12848	Cops2	protein_coding	0.654574	6.66776	10.0919	6.28885e-09	7.63673e-07
ENSMUSG00000085687	NA	NA	lncRNA	0.654462	2.04264	4.27011	0.000441417	0.00204636
ENSMUSG00000032232	68178	Cgnl1	protein_coding	0.654415	7.95097	6.81552	1.97823e-06	3.38839e-05
ENSMUSG00000025340	56715	Rabgef1	protein_coding	0.653969	4.39051	4.45352	0.000292805	0.00146917
ENSMUSG00000113106	NA	NA	TEC	0.653718	0.836793	2.90165	0.00936427	0.0239961
ENSMUSG00000029499	19301	Pxmp2	protein_coding	0.653572	4.37709	3.49708	0.00250777	0.00824039
ENSMUSG00000059422	NA	NA	processed_pseudogene	0.653561	1.87814	3.19382	0.00492941	0.0142244
ENSMUSG00000035992	216742	Fnip1	protein_coding	0.653179	6.16546	6.13302	7.82549e-06	9.25674e-05
ENSMUSG00000037062	54673	Sh3glb1	protein_coding	0.652804	9.12897	5.63953	2.19669e-05	0.000201151
ENSMUSG00000039976	207592	Tbc1d16	protein_coding	0.652793	5.43668	5.32045	4.34906e-05	0.000335711
ENSMUSG00000104469	NA	NA	TEC	0.652725	2.44286	3.66229	0.00173109	0.00605901
ENSMUSG00000053470	104263	Kdm3a	protein_coding	0.652231	5.53855	4.88267	0.000112994	0.00070608
ENSMUSG00000103656	NA	NA	TEC	0.652045	0.988164	2.52451	0.0209759	0.0461429
ENSMUSG00000115340	NA	NA	TEC	0.652033	0.778635	2.93858	0.00864059	0.0224385
ENSMUSG00000044224	78244	Dnajc21	protein_coding	0.651679	4.32015	7.10677	1.12124e-06	2.23862e-05
ENSMUSG00000021066	73991	Atl1	protein_coding	0.651327	3.20341	3.80866	0.00124561	0.00466053
ENSMUSG00000015522	11863	Arnt	protein_coding	0.65132	6.64166	11.2197	1.16196e-09	2.92941e-07
ENSMUSG00000109119	NA	NA	lncRNA	0.650648	1.73736	2.90976	0.00920043	0.0236545
ENSMUSG00000103382	NA	NA	TEC	0.649115	1.94214	2.50716	0.0217519	0.0475353
ENSMUSG00000025862	20843	Stag2	protein_coding	0.648871	7.22484	7.48968	5.40891e-07	1.36455e-05
ENSMUSG00000089726	NA	NA	lncRNA	0.648629	1.45084	2.5641	0.0193014	0.0429942
ENSMUSG00000055652	207952	Klhl25	protein_coding	0.648516	3.13166	3.71526	0.00153679	0.00551293
ENSMUSG00000084910	NA	NA	lncRNA	0.64843	0.864297	3.05645	0.00667486	0.0182237
ENSMUSG00000025283	20229	Sat1	protein_coding	0.647315	5.1492	4.70481	0.000167385	0.000953341
ENSMUSG00000032776	244049	Mctp2	protein_coding	0.647025	3.03522	3.43232	0.00289883	0.00923991
ENSMUSG00000020387	76901	Jade2	protein_coding	0.647008	5.16227	6.97773	1.43988e-06	2.67769e-05
ENSMUSG00000105742	NA	NA	TEC	0.646672	1.5347	2.82882	0.0109664	0.027295
ENSMUSG00000036452	71302	Arhgap26	protein_coding	0.64641	5.58828	6.32331	5.30021e-06	6.8996e-05
ENSMUSG00000018143	17135	Mafk	protein_coding	0.646343	4.38854	4.30198	0.000410977	0.00193726
ENSMUSG00000108414	83673	Snhg1	lncRNA	0.645827	3.53242	3.48202	0.00259377	0.00847678
ENSMUSG00000063684	NA	NA	processed_pseudogene	0.64553	4.09926	4.36906	0.000353657	0.00171322
ENSMUSG00000044617	320080	Zbtb39	protein_coding	0.644822	4.59015	9.00842	3.63161e-08	2.22022e-06
ENSMUSG00000103869	NA	NA	TEC	0.644808	3.0494	3.07627	0.00639024	0.0175586
ENSMUSG00000102841	NA	NA	TEC	0.644336	1.98632	2.56691	0.0191876	0.0428052
ENSMUSG00000029247	67054	Paics	protein_coding	0.643818	6.60966	8.00156	2.10492e-07	7.44384e-06
ENSMUSG00000038975	19352	Rabggtb	protein_coding	0.642895	4.6669	6.08663	8.61151e-06	9.94558e-05
ENSMUSG00000020019	57764	Ntn4	protein_coding	0.642893	3.63183	5.23321	5.25235e-05	0.000384636
ENSMUSG00000058291	24135	Zfp68	protein_coding	0.642711	5.54722	8.21053	1.44621e-07	5.75372e-06
ENSMUSG00000027637	67388	Rab5if	protein_coding	0.642589	5.64179	5.50926	2.89902e-05	0.000247672
ENSMUSG00000085847	NA	NA	lncRNA	0.642569	0.923623	3.19214	0.00494774	0.0142621
ENSMUSG00000078619	83796	Smarcd2	protein_coding	0.642423	6.00708	6.99872	1.38226e-06	2.60325e-05
ENSMUSG00000048222	100034361	Mfap1b	protein_coding	0.641931	5.35965	5.83525	1.45348e-05	0.000147267
ENSMUSG00000114584	NA	NA	TEC	0.641914	1.40434	3.16729	0.00522747	0.0149388
ENSMUSG00000109708	NA	NA	TEC	0.641775	2.07426	3.72815	0.00149289	0.00538393
ENSMUSG00000030929	71151	Eri2	protein_coding	0.641402	3.85411	7.49325	5.37276e-07	1.35758e-05
ENSMUSG00000047153	219094	Khnyn	protein_coding	0.640953	5.20043	4.99751	8.78009e-05	0.000577018
ENSMUSG00000035530	20918	Eif1	protein_coding	0.640798	7.76895	8.44587	9.54077e-08	4.2886e-06
ENSMUSG00000112302	NA	NA	lncRNA	0.640711	2.59154	5.91878	1.22035e-05	0.000128493
ENSMUSG00000026812	64930	Tsc1	protein_coding	0.640552	5.62838	6.12888	7.8926e-06	9.28621e-05
ENSMUSG00000050310	78757	Rictor	protein_coding	0.640076	6.23881	5.73662	1.7887e-05	0.000171513
ENSMUSG00000030083	80283	Abtb1	protein_coding	0.63908	3.84058	5.09998	7.01758e-05	0.000487743
ENSMUSG00000035877	320799	Zhx3	protein_coding	0.638919	6.90361	6.06565	8.99328e-06	0.000102595
ENSMUSG00000113328	NA	NA	TEC	0.638577	2.53415	3.5986	0.00199725	0.00680867
ENSMUSG00000022228	432731	Zscan26	protein_coding	0.638523	6.63417	7.8036	3.01962e-07	9.24435e-06
ENSMUSG00000024527	69597	Afg3l2	protein_coding	0.638012	6.27752	7.26293	8.3089e-07	1.82706e-05
ENSMUSG00000105378	NA	NA	TEC	0.637844	2.10661	3.64471	0.00180084	0.00626362
ENSMUSG00000014313	12864	Cox6c	protein_coding	0.637806	7.10874	5.8315	1.46494e-05	0.000148151
ENSMUSG00000051451	233490	Crebzf	protein_coding	0.637688	5.44898	4.6063	0.000208304	0.00113022
ENSMUSG00000079559	100502940	Colca2	protein_coding	0.637683	2.99657	3.34379	0.00353229	0.0108545
ENSMUSG00000041132	100637	N4bp2l1	protein_coding	0.637513	5.19404	5.02365	8.29143e-05	0.00055317
ENSMUSG00000013593	226646	Ndufs2	protein_coding	0.637304	7.47584	5.29744	4.57066e-05	0.000348592
ENSMUSG00000025147	101513	Mob2	protein_coding	0.637061	4.66615	5.4062	3.61562e-05	0.000292703
ENSMUSG00000038121	108654	Fam210a	protein_coding	0.636982	6.54455	6.41677	4.38466e-06	6.01557e-05
ENSMUSG00000113349	NA	NA	TEC	0.636339	0.354682	2.78752	0.011989	0.0293229
ENSMUSG00000087380	73652	2210408F21Rik	lncRNA	0.636229	2.82886	5.01802	8.3943e-05	0.000558335
ENSMUSG00000021785	59007	Ngly1	protein_coding	0.63617	6.13684	7.43382	6.00842e-07	1.45273e-05
ENSMUSG00000068479	67532	Mfap1a	protein_coding	0.636063	5.82204	7.15653	1.01876e-06	2.07735e-05
ENSMUSG00000103000	NA	NA	TEC	0.635612	2.64018	2.63566	0.0165908	0.0380824
ENSMUSG00000022837	320299	Iqcb1	protein_coding	0.635604	3.29871	6.34654	5.05562e-06	6.67736e-05
ENSMUSG00000108753	NA	NA	TEC	0.635595	0.00787936	3.1973	0.00489156	0.0141428
ENSMUSG00000059834	67161	Sclt1	protein_coding	0.635336	3.52237	5.05997	7.6583e-05	0.000522259
ENSMUSG00000017009	20971	Sdc4	protein_coding	0.635031	6.19342	2.74421	0.0131591	0.0316099
ENSMUSG00000018189	56207	Uchl5	protein_coding	0.634964	3.59616	6.93846	1.55447e-06	2.81072e-05
ENSMUSG00000104706	NA	NA	TEC	0.634808	2.24105	3.14949	0.00543733	0.015422
ENSMUSG00000072294	16597	Klf12	protein_coding	0.634285	2.75489	3.52005	0.00238202	0.00788129
ENSMUSG00000014470	68718	Rnf166	protein_coding	0.63407	4.80493	9.17138	2.76527e-08	1.92293e-06
ENSMUSG00000042359	99031	Osbpl6	protein_coding	0.634051	2.91959	5.15866	6.1755e-05	0.00043862
ENSMUSG00000089875	NA	NA	lncRNA	0.633612	3.0017	3.77151	0.00135418	0.00496848
ENSMUSG00000048521	80901	Cxcr6	protein_coding	0.63349	1.70543	3.33918	0.00356876	0.0109407
ENSMUSG00000025745	97212	Hadha	protein_coding	0.633196	8.25072	4.76257	0.000147288	0.0008646
ENSMUSG00000003617	12870	Cp	protein_coding	0.632926	7.28264	4.25472	0.000456917	0.00209908
ENSMUSG00000020130	66687	Tbc1d15	protein_coding	0.632867	5.59438	5.29017	4.64304e-05	0.00035288
ENSMUSG00000079419	73656	Ms4a6c	protein_coding	0.632494	3.21056	2.78236	0.0121229	0.0295792
ENSMUSG00000072673	NA	NA	lncRNA	0.632279	1.73336	2.74185	0.013226	0.0317144
ENSMUSG00000047454	268566	Gphn	protein_coding	0.632192	5.88907	6.61258	2.95822e-06	4.55753e-05
ENSMUSG00000000340	13171	Dbt	protein_coding	0.630439	6.46549	4.73174	0.00015769	0.00091216
ENSMUSG00000037400	76295	Atp11b	protein_coding	0.63016	6.09362	4.34882	0.000370042	0.00177725
ENSMUSG00000104969	NA	NA	lncRNA	0.629681	1.63898	2.5756	0.0188394	0.0421728
ENSMUSG00000063810	236266	Alms1	protein_coding	0.629408	4.93108	5.05979	7.66121e-05	0.000522259
ENSMUSG00000079659	652925	Tmem243	protein_coding	0.62911	5.48905	6.93841	1.5546e-06	2.81072e-05
ENSMUSG00000035597	328110	Prpf39	protein_coding	0.629008	6.08136	5.40626	3.61517e-05	0.000292703
ENSMUSG00000091831	NA	NA	protein_coding	0.628925	0.303306	2.78526	0.0120475	0.029435
ENSMUSG00000022091	20410	Sorbs3	protein_coding	0.628683	6.02297	4.53809	0.00024246	0.00127639
ENSMUSG00000021226	171210	Acot2	protein_coding	0.628075	4.89337	5.17655	5.93979e-05	0.000423728
ENSMUSG00000045282	68255	Tmem86b	protein_coding	0.628073	0.879615	2.91973	0.00900283	0.0231868
ENSMUSG00000104170	NA	NA	TEC	0.627787	1.49822	4.12722	0.00060837	0.00264407
ENSMUSG00000100131	NA	NA	unprocessed_pseudogene	0.627758	12.6293	4.89095	0.000110953	0.000696271
ENSMUSG00000037818	269423	Abhd18	protein_coding	0.627228	4.10173	6.68437	2.56411e-06	4.12693e-05
ENSMUSG00000027091	69082	Zc3h15	protein_coding	0.627101	5.2784	9.20331	2.62249e-08	1.90711e-06
ENSMUSG00000024014	18712	Pim1	protein_coding	0.626533	4.76174	3.79435	0.00128638	0.00478116
ENSMUSG00000046806	78412	Cyren	protein_coding	0.626346	4.04238	3.34165	0.00354918	0.0108926
ENSMUSG00000029635	264064	Cdk8	protein_coding	0.62634	5.66337	10.1089	6.12456e-09	7.54991e-07
ENSMUSG00000114419	NA	NA	lncRNA	0.62612	0.56692	2.92636	0.00887374	0.0229126
ENSMUSG00000045569	17200	Mc2r	protein_coding	0.625418	4.67587	2.75214	0.0129371	0.0311824
ENSMUSG00000022474	29858	Pmm1	protein_coding	0.625414	5.4706	4.33222	0.000384057	0.00183212
ENSMUSG00000066894	231668	Vsig10	protein_coding	0.625054	3.32011	3.82429	0.00120258	0.00453498
ENSMUSG00000107364	NA	NA	TEC	0.624993	1.90057	2.90637	0.00926854	0.0237995
ENSMUSG00000084408	NA	NA	processed_pseudogene	0.62416	0.659237	2.96399	0.00817428	0.021516
ENSMUSG00000107158	NA	NA	TEC	0.624085	0.514496	2.54091	0.0202661	0.0447936
ENSMUSG00000046186	235505	Cd109	protein_coding	0.623957	3.40987	3.67169	0.00169491	0.00596131
ENSMUSG00000035133	11855	Arhgap5	protein_coding	0.623694	8.00429	7.93778	2.3631e-07	7.91201e-06
ENSMUSG00000010914	27402	Pdhx	protein_coding	0.621815	5.63255	3.97753	0.00085184	0.00343949
ENSMUSG00000002475	106861	Abhd3	protein_coding	0.62159	3.17973	3.24251	0.00442493	0.0130086
ENSMUSG00000026383	226352	Epb41l5	protein_coding	0.621391	4.88043	6.61559	2.94049e-06	4.53838e-05
ENSMUSG00000029452	77462	Tmem116	protein_coding	0.621352	0.33244	2.6661	0.0155509	0.0362372
ENSMUSG00000031095	72584	Cul4b	protein_coding	0.621043	6.17243	9.40011	1.89646e-08	1.55072e-06
ENSMUSG00000025357	13139	Dgka	protein_coding	0.620927	4.33193	4.63375	0.000195976	0.0010777
ENSMUSG00000020485	20922	Supt4a	protein_coding	0.620823	3.52955	5.95026	1.14281e-05	0.000122878
ENSMUSG00000073158	66808	9030624G23Rik	protein_coding	0.62076	0.448219	3.10328	0.00602117	0.0166996
ENSMUSG00000043923	382073	Ccdc84	protein_coding	0.620583	3.02788	6.54086	3.41483e-06	5.06067e-05
ENSMUSG00000113140	NA	NA	TEC	0.620484	2.52918	3.10317	0.0060226	0.0167007
ENSMUSG00000036257	67452	Pnpla8	protein_coding	0.620323	8.18351	6.31393	5.40237e-06	6.99899e-05
ENSMUSG00000044244	213208	Il20rb	protein_coding	0.6203	1.80515	3.51641	0.00240151	0.00793287
ENSMUSG00000027827	16497	Kcnab1	protein_coding	0.620271	3.67582	2.92394	0.00892068	0.0230226
ENSMUSG00000107549	NA	NA	TEC	0.619622	1.19961	2.59134	0.0182236	0.0411338
ENSMUSG00000035851	231386	Ythdc1	protein_coding	0.619617	6.1414	4.93733	0.000100194	0.000641117
ENSMUSG00000112990	NA	NA	TEC	0.619177	0.920054	3.04357	0.00686648	0.0186592
ENSMUSG00000102776	NA	NA	TEC	0.619041	3.2299	3.12854	0.00569482	0.0159742
ENSMUSG00000072893	74476	4933439C10Rik	lncRNA	0.618858	2.61101	3.58607	0.0020542	0.0069681
ENSMUSG00000033159	69171	Cnppd1	protein_coding	0.618856	5.35425	7.45054	5.82205e-07	1.42669e-05
ENSMUSG00000113078	NA	NA	TEC	0.618738	0.533127	2.52479	0.0209636	0.0461285
ENSMUSG00000022130	76355	Tgds	protein_coding	0.618304	3.39245	3.62588	0.0018786	0.00647776
ENSMUSG00000104107	NA	NA	TEC	0.618238	1.88795	2.66106	0.0157186	0.0365495
ENSMUSG00000107838	NA	NA	TEC	0.618227	2.82164	4.37627	0.000347998	0.00169034
ENSMUSG00000021236	12499	Entpd5	protein_coding	0.617854	6.61702	5.29377	4.60705e-05	0.000350472
ENSMUSG00000044813	230126	Shb	protein_coding	0.617234	3.81864	3.99648	0.000816277	0.00332737
ENSMUSG00000045932	15958	Ifit2	protein_coding	0.617143	4.05961	5.91073	1.24103e-05	0.000129949
ENSMUSG00000021079	30056	Timm9	protein_coding	0.616924	3.50956	5.34863	4.09252e-05	0.000321242
ENSMUSG00000103756	NA	NA	TEC	0.616364	0.898198	3.39636	0.00314132	0.00985645
ENSMUSG00000047141	72020	Zfp654	protein_coding	0.616065	5.03522	8.05368	1.9158e-07	7.0053e-06
ENSMUSG00000072770	54137	Acrbp	protein_coding	0.615733	1.90448	2.7278	0.0136304	0.0324655
ENSMUSG00000101450	NA	NA	lncRNA	0.615557	1.10959	2.70757	0.0142338	0.0336401
ENSMUSG00000054426	68161	A930005H10Rik	lncRNA	0.615454	2.27708	5.39626	3.69367e-05	0.000297471
ENSMUSG00000087141	433022	Plcxd2	protein_coding	0.614107	1.01054	2.48381	0.0228397	0.049487
ENSMUSG00000116626	NA	NA	TEC	0.614007	2.39035	3.39732	0.00313462	0.00983923
ENSMUSG00000063558	11761	Aox1	protein_coding	0.613965	7.09347	3.79128	0.00129528	0.00480218
ENSMUSG00000102194	NA	NA	TEC	0.613895	0.472427	2.49308	0.0224017	0.0486937
ENSMUSG00000074064	56690	Mlycd	protein_coding	0.612375	5.27677	5.19629	5.69043e-05	0.000410365
ENSMUSG00000019773	67141	Fbxo5	protein_coding	0.611877	0.949156	3.64842	0.0017859	0.00622539
ENSMUSG00000019929	13179	Dcn	protein_coding	0.611664	10.6681	4.33726	0.000379752	0.001817
ENSMUSG00000023931	211482	Efhb	protein_coding	0.611372	0.973973	3.08639	0.00624936	0.0172385
ENSMUSG00000106475	NA	NA	TEC	0.611123	3.51957	3.07939	0.00634639	0.0174676
ENSMUSG00000006005	108989	Tpr	protein_coding	0.611092	7.73844	6.43721	4.20713e-06	5.86619e-05
ENSMUSG00000035247	207304	Hectd1	protein_coding	0.610786	7.73045	5.0187	8.38184e-05	0.000558033
ENSMUSG00000032330	12866	Cox7a2	protein_coding	0.610692	6.03315	4.16785	0.000555289	0.00245268
ENSMUSG00000030688	56018	Stard10	protein_coding	0.610679	2.73536	3.61057	0.00194432	0.00666203
ENSMUSG00000087064	NA	NA	lncRNA	0.610322	0.702848	2.59103	0.0182354	0.0411522
ENSMUSG00000082686	100417901	Gm12961	processed_pseudogene	0.61021	0.60194	2.89933	0.0094116	0.0240843
ENSMUSG00000022701	212153	Ccdc191	protein_coding	0.610114	2.62903	4.40094	0.000329313	0.00161793
ENSMUSG00000022579	68453	Gpihbp1	protein_coding	0.609353	5.48978	3.01828	0.00725838	0.0195576
ENSMUSG00000019763	66084	Rmnd1	protein_coding	0.609301	4.73353	4.67357	0.000179394	0.00100367
ENSMUSG00000084911	NA	NA	lncRNA	0.609129	4.16642	3.78478	0.00131437	0.00484536
ENSMUSG00000033767	229473	Tmem131l	protein_coding	0.609049	4.74298	5.07741	7.37199e-05	0.000506575
ENSMUSG00000028986	52323	Klhl7	protein_coding	0.608718	5.46074	7.24179	8.65132e-07	1.87028e-05
ENSMUSG00000030067	108655	Foxp1	protein_coding	0.60861	6.46237	5.08075	7.31843e-05	0.000503533
ENSMUSG00000031536	18970	Polb	protein_coding	0.608402	4.01548	6.07706	8.78359e-06	0.000100582
ENSMUSG00000036377	320827	Cracd	protein_coding	0.607632	0.232922	2.72433	0.013732	0.0326582
ENSMUSG00000020224	66225	Llph	protein_coding	0.607312	2.92856	5.08208	7.29724e-05	0.000502287
ENSMUSG00000044475	69090	Ascc1	protein_coding	0.607228	4.15482	7.14231	1.04701e-06	2.12962e-05
ENSMUSG00000036181	50708	H1f2	protein_coding	0.607181	6.91382	3.57345	0.00211321	0.00712371
ENSMUSG00000021843	16709	Ktn1	protein_coding	0.60717	5.80557	7.19935	9.38346e-07	1.97016e-05
ENSMUSG00000022514	16180	Il1rap	protein_coding	0.607032	2.82777	3.0969	0.00610632	0.0168897
ENSMUSG00000074178	NA	NA	lncRNA	0.606408	0.72903	2.9556	0.00832544	0.0218116
ENSMUSG00000042396	67010	Rbm7	protein_coding	0.606299	5.58272	6.55829	3.29753e-06	4.91819e-05
ENSMUSG00000047407	21815	Tgif1	protein_coding	0.605748	3.02056	2.95584	0.00832106	0.0218071
ENSMUSG00000062373	74868	Tmem65	protein_coding	0.605671	5.97502	9.3564	2.03721e-08	1.61705e-06
ENSMUSG00000020340	76884	Cyfip2	protein_coding	0.605452	3.54568	3.51655	0.00240078	0.00793287
ENSMUSG00000028261	68493	Ndufaf4	protein_coding	0.605021	4.13482	5.02504	8.26631e-05	0.000551931
ENSMUSG00000059839	408067	Zfp874b	protein_coding	0.60484	3.50504	4.13957	0.000591719	0.00258412
ENSMUSG00000044221	231413	Grsf1	protein_coding	0.604762	6.24208	7.24612	8.58e-07	1.864e-05
ENSMUSG00000028134	56195	Ptbp2	protein_coding	0.604341	5.45756	3.68359	0.00165019	0.00584625
ENSMUSG00000036941	114615	Elac1	protein_coding	0.604252	4.60182	6.32226	5.31151e-06	6.90231e-05
ENSMUSG00000029385	12452	Ccng2	protein_coding	0.60394	4.94568	3.83793	0.00116622	0.00441812
ENSMUSG00000037022	109136	Mmaa	protein_coding	0.603886	4.08118	5.92884	1.195e-05	0.000126843
ENSMUSG00000044098	229675	Rsbn1	protein_coding	0.603605	5.27469	7.33808	7.20148e-07	1.65444e-05
ENSMUSG00000034258	217721	Flvcr2	protein_coding	0.603329	2.78344	3.29422	0.00394448	0.0118291
ENSMUSG00000097403	320054	9230116N13Rik	lncRNA	0.603079	0.321659	2.57752	0.0187629	0.0420306
ENSMUSG00000030303	330450	Far2	protein_coding	0.603052	1.66003	3.99276	0.000823148	0.0033494
ENSMUSG00000019948	67019	Actr6	protein_coding	0.602599	3.00247	3.95126	0.000903715	0.00360511
ENSMUSG00000038060	320256	Dlec1	protein_coding	0.602488	1.08278	2.65587	0.0158932	0.0368659
ENSMUSG00000029512	22241	Ulk1	protein_coding	0.60232	6.40664	5.99534	1.04047e-05	0.000114784
ENSMUSG00000097534	100503498	Gm16675	lncRNA	0.602285	0.718162	2.85398	0.0103851	0.0261144
ENSMUSG00000029469	12589	Ift81	protein_coding	0.602163	3.54777	5.64892	2.15333e-05	0.000198296
ENSMUSG00000082057	100417476	Gm15789	processed_pseudogene	0.602081	0.824056	2.63166	0.0167324	0.0383262
ENSMUSG00000097577	76133	6230400D17Rik	lncRNA	0.601928	1.66849	3.22643	0.00458568	0.0134109
ENSMUSG00000103636	NA	NA	TEC	0.601406	0.561861	2.58591	0.0184336	0.0414698
ENSMUSG00000063887	192167	Nlgn1	protein_coding	0.600843	3.17197	2.68049	0.0150814	0.0352904
ENSMUSG00000072847	NA	NA	lncRNA	0.600319	2.67205	3.76625	0.00137032	0.00501074
ENSMUSG00000039462	12813	Col10a1	protein_coding	0.600154	1.52049	2.81764	0.0112347	0.0278505
ENSMUSG00000042429	11539	Adora1	protein_coding	0.60015	6.81221	2.87504	0.00992161	0.0251589
ENSMUSG00000107009	NA	NA	TEC	0.59902	1.09209	2.59239	0.0181833	0.0410657
ENSMUSG00000029730	17220	Mcm7	protein_coding	0.598531	4.42671	4.21427	0.000500329	0.00225548
ENSMUSG00000041895	52639	Wipi1	protein_coding	0.598301	6.05993	5.09808	7.04681e-05	0.000489397
ENSMUSG00000105824	NA	NA	lncRNA	0.59824	1.69858	2.50092	0.0220379	0.0480948
ENSMUSG00000038717	27425	Atp5l	protein_coding	0.597975	6.3978	5.14687	6.33589e-05	0.00044825
ENSMUSG00000102670	NA	NA	TEC	0.597784	0.950907	2.67784	0.0151665	0.0354685
ENSMUSG00000039879	380629	Heca	protein_coding	0.597748	5.73892	6.67455	2.61463e-06	4.1711e-05
ENSMUSG00000111329	100101457	A830035O19Rik	lncRNA	0.597642	1.65534	3.6334	0.00184714	0.00640321
ENSMUSG00000041153	209212	Osgin2	protein_coding	0.597422	4.3733	5.14828	6.3165e-05	0.000447073
ENSMUSG00000032294	18746	Pkm	protein_coding	0.597183	8.49575	3.59804	0.00199977	0.00681328
ENSMUSG00000044566	71213	Cage1	protein_coding	0.597048	1.02667	3.44342	0.00282777	0.00905954
ENSMUSG00000029072	83771	Tas1r3	protein_coding	0.596437	1.44256	3.54842	0.00223525	0.00747165
ENSMUSG00000055725	231474	Paqr3	protein_coding	0.595627	2.58373	3.50347	0.00247217	0.00813826
ENSMUSG00000021906	218885	Oxnad1	protein_coding	0.595278	4.61611	4.50004	0.000263922	0.00135817
ENSMUSG00000109498	NA	NA	TEC	0.595246	4.63204	2.96283	0.00819497	0.021559
ENSMUSG00000069273	319151	H3c6	protein_coding	0.595225	4.37853	3.70017	0.00158983	0.00567443
ENSMUSG00000069008	NA	NA	processed_pseudogene	0.595065	2.32091	3.07421	0.00641924	0.0176174
ENSMUSG00000102374	NA	NA	TEC	0.594982	2.89328	4.14994	0.000578094	0.00253815
ENSMUSG00000103906	105734	Tigd5	protein_coding	0.594564	2.0458	3.59257	0.00202445	0.00688477
ENSMUSG00000106288	NA	NA	TEC	0.593969	0.951103	2.49209	0.0224485	0.0487627
ENSMUSG00000006373	53328	Pgrmc1	protein_coding	0.593691	6.98387	6.40045	4.53185e-06	6.15022e-05
ENSMUSG00000021552	56278	Gkap1	protein_coding	0.592506	4.25892	7.46264	5.69094e-07	1.40948e-05
ENSMUSG00000039917	215160	Rhbdd2	protein_coding	0.592275	5.3315	4.9432	9.89102e-05	0.000634648
ENSMUSG00000024055	170716	Cyp4f13	protein_coding	0.591867	4.3718	7.50944	5.21204e-07	1.32932e-05
ENSMUSG00000078515	68817	Ddi2	protein_coding	0.591728	6.86345	3.70945	0.00155699	0.005578
ENSMUSG00000033684	104009	Qsox1	protein_coding	0.591703	6.61794	5.37259	3.88667e-05	0.000308555
ENSMUSG00000028104	69870	Polr3gl	protein_coding	0.591623	4.70701	7.68339	3.76899e-07	1.06712e-05
ENSMUSG00000085793	217708	Lin52	protein_coding	0.591193	4.15918	3.54027	0.00227647	0.00758761
ENSMUSG00000048799	225523	Cep120	protein_coding	0.590862	5.61322	6.89978	1.67658e-06	2.99137e-05
ENSMUSG00000040729	234915	Cep126	protein_coding	0.590689	1.53894	4.0346	0.00074921	0.00312513
ENSMUSG00000020664	13382	Dld	protein_coding	0.59031	7.55947	4.63303	0.000196289	0.00107833
ENSMUSG00000031090	78914	Nadsyn1	protein_coding	0.590185	2.70861	5.66099	2.09895e-05	0.000194389
ENSMUSG00000054135	NA	NA	lncRNA	0.589192	2.03725	2.81119	0.0113923	0.028181
ENSMUSG00000067736	100142658	Gm10222	unprocessed_pseudogene	0.588967	10.7621	4.04707	0.000728491	0.00305752
ENSMUSG00000021832	67089	Psmc6	protein_coding	0.588803	6.12275	6.86435	1.79714e-06	3.15667e-05
ENSMUSG00000040302	269623	Rbm48	protein_coding	0.588114	3.05421	4.26637	0.000445138	0.00205906
ENSMUSG00000071424	14804	Grid2	protein_coding	0.588092	0.950943	2.77725	0.012257	0.0298482
ENSMUSG00000109378	NA	NA	protein_coding	0.588061	1.56027	3.03236	0.00703768	0.019064
ENSMUSG00000002996	73389	Hbp1	protein_coding	0.587706	6.87223	4.69656	0.000170474	0.000968559
ENSMUSG00000022426	74158	Josd1	protein_coding	0.587344	5.32364	5.34572	4.11833e-05	0.000322335
ENSMUSG00000110277	108168395	Gm45871	protein_coding	0.58728	2.49652	5.25922	4.96457e-05	0.000370126
ENSMUSG00000007476	241296	Lrrc8a	protein_coding	0.587269	6.38394	5.01876	8.38077e-05	0.000558033
ENSMUSG00000087368	436230	BC065397	lncRNA	0.587124	1.04619	3.0398	0.00692362	0.0187831
ENSMUSG00000032643	14201	Fhl3	protein_coding	0.586924	3.51619	2.91903	0.00901664	0.0232187
ENSMUSG00000062822	67392	4833420G17Rik	protein_coding	0.586105	5.01281	4.90926	0.000106572	0.00067417
ENSMUSG00000041040	72750	Fam117b	protein_coding	0.586082	5.58138	4.96777	9.37177e-05	0.000606714
ENSMUSG00000102912	NA	NA	TEC	0.585708	0.528897	2.65611	0.0158852	0.0368526
ENSMUSG00000008348	22190	Ubc	protein_coding	0.585655	9.75767	2.78815	0.0119728	0.029292
ENSMUSG00000103763	NA	NA	TEC	0.585498	0.562373	3.25536	0.0043004	0.0127067
ENSMUSG00000105935	NA	NA	TEC	0.585188	0.211851	2.59815	0.0179632	0.0406758
ENSMUSG00000106717	NA	NA	TEC	0.584991	1.00949	2.69931	0.0144871	0.0341567
ENSMUSG00000025609	27418	Mkln1	protein_coding	0.5848	7.04486	7.93937	2.35632e-07	7.90556e-06
ENSMUSG00000107094	NA	NA	TEC	0.584492	0.0966338	2.72238	0.0137896	0.0327752
ENSMUSG00000074579	624866	Lekr1	protein_coding	0.583956	1.82626	3.81945	0.00121574	0.00457612
ENSMUSG00000066113	77739	Adamtsl1	protein_coding	0.583886	5.796	2.95349	0.00836388	0.0218841
ENSMUSG00000097141	NA	NA	TEC	0.583107	4.11247	5.88129	1.3198e-05	0.000136441
ENSMUSG00000086894	100504231	Gm15708	lncRNA	0.582669	0.970561	3.30014	0.00389288	0.0117024
ENSMUSG00000005846	66409	Rsl1d1	protein_coding	0.582619	5.48936	6.78606	2.0965e-06	3.53882e-05
ENSMUSG00000032599	76500	Ip6k2	protein_coding	0.582516	4.25946	4.73566	0.000156328	0.000905257
ENSMUSG00000032263	12040	Bckdhb	protein_coding	0.582202	5.73256	5.77346	1.65506e-05	0.000161458
ENSMUSG00000108199	NA	NA	TEC	0.581344	1.39977	2.71772	0.013928	0.0330278
ENSMUSG00000090733	57294	Rps27	protein_coding	0.580746	6.34458	4.22745	0.000485752	0.00220355
ENSMUSG00000087201	NA	NA	lncRNA	0.580378	1.71027	3.00661	0.00744646	0.0199685
ENSMUSG00000117975	414801	Itprip	protein_coding	0.580293	2.13142	2.59828	0.0179583	0.0406705
ENSMUSG00000046442	320472	Ppm1e	protein_coding	0.580135	2.24008	2.56197	0.0193883	0.0431583
ENSMUSG00000053279	11668	Aldh1a1	protein_coding	0.579646	6.86998	3.21932	0.00465849	0.0135799
ENSMUSG00000021520	67530	Uqcrb	protein_coding	0.578969	6.73088	5.1301	6.57165e-05	0.000461519
ENSMUSG00000040189	211535	Odad1	protein_coding	0.578513	1.45199	2.98844	0.00774873	0.0206025
ENSMUSG00000030882	77505	Dnhd1	protein_coding	0.578246	3.28956	2.97727	0.00794044	0.0210161
ENSMUSG00000030647	68197	Ndufc2	protein_coding	0.578225	5.37219	4.48784	0.000271205	0.00138906
ENSMUSG00000101872	NA	NA	lncRNA	0.578148	0.94078	3.36808	0.00334605	0.0103689
ENSMUSG00000006675	74443	P4htm	protein_coding	0.578148	1.41443	2.49875	0.0221382	0.0482498
ENSMUSG00000016257	66390	Prelid3b	protein_coding	0.577954	5.33455	4.93336	0.000101073	0.000644714
ENSMUSG00000079316	56382	Rab9	protein_coding	0.577855	4.90921	4.82643	0.000127906	0.000775444
ENSMUSG00000040774	99712	Cept1	protein_coding	0.57748	5.53226	6.15565	7.46937e-06	8.9235e-05
ENSMUSG00000028292	109093	Rars2	protein_coding	0.577422	4.27717	4.84219	0.000123538	0.000755288
ENSMUSG00000110195	207728	Pde2a	protein_coding	0.57741	6.30589	2.64696	0.0161973	0.0374325
ENSMUSG00000062908	11364	Acadm	protein_coding	0.577223	8.26183	4.61017	0.000206519	0.00112217
ENSMUSG00000107402	NA	NA	TEC	0.577014	2.59774	4.04454	0.000732636	0.00307254
ENSMUSG00000081051	100041686	Gm15427	processed_pseudogene	0.576934	1.19325	4.60245	0.000210093	0.00113917
ENSMUSG00000030595	18036	Nfkbib	protein_coding	0.576459	3.90054	7.08365	1.17244e-06	2.30968e-05
ENSMUSG00000036572	68134	Upf3b	protein_coding	0.576425	3.69059	4.84718	0.000122185	0.000749133
ENSMUSG00000072437	332397	Nanos1	protein_coding	0.576233	0.465729	3.19218	0.0049473	0.0142621
ENSMUSG00000045795	434204	Whamm	protein_coding	0.576051	5.3605	6.98394	1.42257e-06	2.65459e-05
ENSMUSG00000015971	56249	Actr8	protein_coding	0.575742	5.02155	7.37871	6.66768e-07	1.56787e-05
ENSMUSG00000038342	208104	Mlxip	protein_coding	0.574971	6.10449	6.35753	4.944e-06	6.56469e-05
ENSMUSG00000038462	66694	Uqcrfs1	protein_coding	0.57471	6.61749	3.87151	0.00108135	0.0041509
ENSMUSG00000027465	67231	Tbc1d20	protein_coding	0.574244	7.27876	6.45132	4.08896e-06	5.73583e-05
ENSMUSG00000112346	NA	NA	lncRNA	0.574084	1.22741	2.73338	0.0134685	0.0321773
ENSMUSG00000026087	107734	Mrpl30	protein_coding	0.573986	5.5507	4.62697	0.000198949	0.00109
ENSMUSG00000032540	67469	Abhd5	protein_coding	0.573669	7.28814	4.6674	0.000181867	0.00101519
ENSMUSG00000038535	235469	Zfp280d	protein_coding	0.573619	5.55906	5.03338	8.11675e-05	0.000544642
ENSMUSG00000064145	23807	Arih2	protein_coding	0.57361	5.76305	9.10548	3.08627e-08	2.03243e-06
ENSMUSG00000095595	73385	Fam177a	protein_coding	0.573339	5.87283	5.36536	3.94764e-05	0.000311674
ENSMUSG00000089281	100217415	Scarna6	scaRNA	0.572971	0.93007	2.49259	0.022425	0.0487248
ENSMUSG00000030655	233789	Smg1	protein_coding	0.57237	7.75091	2.89073	0.00958925	0.0244776
ENSMUSG00000031221	18518	Igbp1	protein_coding	0.572156	5.34226	7.88803	2.58728e-07	8.28747e-06
ENSMUSG00000040022	74998	Rab11fip2	protein_coding	0.572007	5.75837	4.87395	0.000115186	0.000716476
ENSMUSG00000022843	12724	Clcn2	protein_coding	0.57196	3.10534	4.81691	0.000130623	0.000787806
ENSMUSG00000028145	75778	Them4	protein_coding	0.571459	2.7258	4.00408	0.000802443	0.00328693
ENSMUSG00000048856	104910	Slc25a47	protein_coding	0.570575	1.4495	3.20548	0.00480369	0.0139209
ENSMUSG00000021007	104871	Spata7	protein_coding	0.570541	2.9427	5.38685	3.76922e-05	0.000301093
ENSMUSG00000019883	52665	Echdc1	protein_coding	0.569917	8.2909	3.44527	0.00281608	0.00902922
ENSMUSG00000058729	72568	Lin9	protein_coding	0.568681	2.61856	3.93375	0.000940025	0.00372349
ENSMUSG00000107331	NA	NA	TEC	0.567589	1.78916	3.61305	0.00193353	0.00663205
ENSMUSG00000105655	NA	NA	lncRNA	0.56685	2.32652	3.27899	0.00408045	0.0121584
ENSMUSG00000035151	244548	Elmod2	protein_coding	0.566783	6.34198	3.54888	0.00223292	0.00746694
ENSMUSG00000090031	NA	NA	lncRNA	0.566334	3.42466	4.72031	0.000161732	0.000928292
ENSMUSG00000097032	319587	4930539J05Rik	lncRNA	0.566135	1.30908	2.71402	0.0140387	0.033237
ENSMUSG00000051367	20471	Six1	protein_coding	0.565999	4.34546	4.74039	0.0001547	0.000898708
ENSMUSG00000054545	94284	Ugt1a6a	protein_coding	0.565666	5.83827	3.67064	0.00169892	0.0059721
ENSMUSG00000117372	NA	NA	TEC	0.565545	2.01313	2.78293	0.0121081	0.029552
ENSMUSG00000073481	67247	Mtarc2	protein_coding	0.56466	6.81248	6.50287	3.6856e-06	5.33086e-05
ENSMUSG00000026048	22592	Ercc5	protein_coding	0.564578	4.65016	5.11372	6.81037e-05	0.000475411
ENSMUSG00000023913	27226	Pla2g7	protein_coding	0.564395	3.63757	3.17668	0.00512001	0.0146703
ENSMUSG00000015363	67976	Trabd	protein_coding	0.564264	4.80051	6.64628	2.76594e-06	4.34015e-05
ENSMUSG00000030157	93694	Clec2d	protein_coding	0.564008	6.80818	4.43873	0.000302634	0.00150826
ENSMUSG00000102704	NA	NA	TEC	0.563893	1.1092	2.49038	0.0225284	0.0489037
ENSMUSG00000052291	102633868	Gm31593	lncRNA	0.563849	1.22283	2.98301	0.00784136	0.0208126
ENSMUSG00000074629	NA	NA	TEC	0.563552	1.21396	2.75689	0.0128057	0.0309226
ENSMUSG00000027180	57443	Fbxo3	protein_coding	0.563542	6.33224	6.81432	1.98287e-06	3.39278e-05
ENSMUSG00000032641	14760	Gpr19	protein_coding	0.563063	1.75798	3.567	0.00214402	0.00721412
ENSMUSG00000004789	78920	Dlst	protein_coding	0.563058	7.79757	4.79474	0.000137179	0.000818846
ENSMUSG00000026404	67997	Ddx59	protein_coding	0.562749	3.5096	5.23209	5.26514e-05	0.000385399
ENSMUSG00000110317	NA	NA	lncRNA	0.562649	2.8258	3.58779	0.00204633	0.00695009
ENSMUSG00000015806	110391	Qdpr	protein_coding	0.562585	5.3175	4.56089	0.000230455	0.00122668
ENSMUSG00000010095	17254	Slc3a2	protein_coding	0.561897	6.49768	2.79776	0.0117272	0.0288255
ENSMUSG00000028701	68075	Lurap1	protein_coding	0.561585	3.72038	3.00598	0.00745674	0.019988
ENSMUSG00000060206	242466	Zfp462	protein_coding	0.561355	5.67186	4.70536	0.000167182	0.000952847
ENSMUSG00000099397	NA	NA	processed_pseudogene	0.561214	0.139572	2.87756	0.00986746	0.0250596
ENSMUSG00000023089	68202	Ndufa5	protein_coding	0.561065	4.22818	4.04999	0.000723717	0.00304377
ENSMUSG00000031200	17763	Mtcp1	protein_coding	0.561065	3.36424	4.16617	0.000557397	0.00245999
ENSMUSG00000023571	67389	C1qtnf12	protein_coding	0.560937	4.86783	3.57125	0.00212365	0.00715299
ENSMUSG00000105981	NA	NA	TEC	0.560879	1.37851	3.05705	0.00666617	0.018203
ENSMUSG00000003134	54610	Tbc1d8	protein_coding	0.559955	3.51593	2.953	0.00837297	0.0218969
ENSMUSG00000035765	69190	Dym	protein_coding	0.559842	5.65165	7.71212	3.57388e-07	1.03477e-05
ENSMUSG00000050199	107515	Lgr4	protein_coding	0.559751	5.57252	4.36639	0.000355772	0.0017209
ENSMUSG00000102451	NA	NA	TEC	0.559008	1.1742	2.57512	0.0188584	0.0421878
ENSMUSG00000022884	13682	Eif4a2	protein_coding	0.557672	8.22476	4.91323	0.000105646	0.000669678
ENSMUSG00000022231	20356	Sema5a	protein_coding	0.557497	7.24525	3.53818	0.00228716	0.00761388
ENSMUSG00000057315	231532	Arhgap24	protein_coding	0.557468	5.14539	2.82725	0.0110039	0.02737
ENSMUSG00000082035	NA	NA	processed_pseudogene	0.55707	2.19916	4.09565	0.000653099	0.00279738
ENSMUSG00000027079	98985	Clp1	protein_coding	0.556567	2.5692	3.29069	0.00397565	0.011905
ENSMUSG00000051184	66056	Zfp524	protein_coding	0.556497	3.39715	4.84762	0.000122067	0.000748688
ENSMUSG00000026203	56812	Dnajb2	protein_coding	0.556412	5.06391	5.57417	2.52411e-05	0.000222977
ENSMUSG00000072969	494468	Armcx5	protein_coding	0.556269	3.80628	6.35713	4.948e-06	6.56469e-05
ENSMUSG00000022372	20491	Sla	protein_coding	0.555979	2.99706	2.83019	0.0109339	0.0272294
ENSMUSG00000107286	NA	NA	TEC	0.555954	2.70686	2.57738	0.0187684	0.0420372
ENSMUSG00000049624	235504	Slc17a5	protein_coding	0.555134	4.3035	5.4062	3.61559e-05	0.000292703
ENSMUSG00000046727	66060	Cystm1	protein_coding	0.554901	2.28233	3.02833	0.00710009	0.0192026
ENSMUSG00000038797	22691	Zscan2	protein_coding	0.554802	1.82612	3.56752	0.00214149	0.00720711
ENSMUSG00000117814	NA	NA	lncRNA	0.554786	3.34923	4.4544	0.000292229	0.00146718
ENSMUSG00000060681	236794	Slc9a6	protein_coding	0.554601	6.6855	3.28038	0.00406783	0.0121297
ENSMUSG00000027534	74718	Snx16	protein_coding	0.554455	2.32306	5.11804	6.74656e-05	0.000471766
ENSMUSG00000039756	99480	Dnttip2	protein_coding	0.553889	5.02587	8.84125	4.81913e-08	2.6403e-06
ENSMUSG00000074207	11522	Adh1	protein_coding	0.552486	7.69523	3.80667	0.00125122	0.00467291
ENSMUSG00000038301	71982	Snx10	protein_coding	0.552203	6.24906	4.43998	0.000301791	0.00150452
ENSMUSG00000035126	242584	Dnai4	protein_coding	0.551238	2.3293	3.67006	0.00170112	0.00597724
ENSMUSG00000106099	NA	NA	lncRNA	0.551198	4.26449	2.48615	0.0227282	0.0492847
ENSMUSG00000032285	58233	Dnaja4	protein_coding	0.551029	3.36199	5.55506	2.62901e-05	0.000229795
ENSMUSG00000098912	319830	1500004A13Rik	lncRNA	0.550492	3.64299	3.54374	0.00225881	0.00754111
ENSMUSG00000048921	71131	Zfp689	protein_coding	0.550073	1.60336	3.07666	0.00638465	0.0175462
ENSMUSG00000025616	74112	Usp16	protein_coding	0.549974	5.31099	7.03226	1.2951e-06	2.4822e-05
ENSMUSG00000090150	102632	Acad11	protein_coding	0.54948	8.10529	5.00686	8.60191e-05	0.000569216
ENSMUSG00000104315	NA	NA	TEC	0.549296	2.58312	3.68758	0.00163545	0.00580389
ENSMUSG00000025968	227197	Ndufs1	protein_coding	0.548873	7.04752	4.47216	0.000280864	0.00142508
ENSMUSG00000015837	18412	Sqstm1	protein_coding	0.548358	7.82198	4.65506	0.000186915	0.00103769
ENSMUSG00000024949	22668	Sf1	protein_coding	0.54811	7.34183	6.09136	8.52784e-06	9.86247e-05
ENSMUSG00000106678	NA	NA	TEC	0.548058	1.55582	3.0985	0.00608488	0.016839
ENSMUSG00000050295	17300	Foxc1	protein_coding	0.547998	3.86651	3.30037	0.00389093	0.0117024
ENSMUSG00000006010	226499	Odr4	protein_coding	0.547908	5.90426	6.82595	1.938e-06	3.33705e-05
ENSMUSG00000020134	67245	Peli1	protein_coding	0.547818	5.24157	3.63125	0.00185611	0.0064227
ENSMUSG00000102151	NA	NA	TEC	0.547644	3.78296	3.30969	0.003811	0.0115115
ENSMUSG00000021868	105675	Ppif	protein_coding	0.547054	4.04645	4.37224	0.000351149	0.00170361
ENSMUSG00000035969	100213	Rusc2	protein_coding	0.54681	5.48382	4.24128	0.000470908	0.00215181
ENSMUSG00000024955	26379	Esrra	protein_coding	0.546688	4.75767	4.67621	0.000178346	0.000999669
ENSMUSG00000020349	19052	Ppp2ca	protein_coding	0.546659	7.59529	5.03386	8.10831e-05	0.000544301
ENSMUSG00000032925	223272	Itgbl1	protein_coding	0.546208	1.83353	2.96998	0.00806808	0.0212778
ENSMUSG00000025591	66282	Tma16	protein_coding	0.545814	3.34619	4.6675	0.000181823	0.00101519
ENSMUSG00000032249	11737	Anp32a	protein_coding	0.545666	6.34309	5.38096	3.8173e-05	0.000304187
ENSMUSG00000060376	12039	Bckdha	protein_coding	0.545607	7.19417	3.98975	0.000828739	0.00336963
ENSMUSG00000097574	320295	C920006O11Rik	transcribed_unprocessed_pseudogene	0.545424	2.4187	3.46997	0.00266468	0.00865119
ENSMUSG00000020534	20425	Shmt1	protein_coding	0.54483	3.01935	3.37951	0.00326179	0.0101697
ENSMUSG00000027088	73373	Phospho2	protein_coding	0.544718	4.26268	5.03276	8.12782e-05	0.000545161
ENSMUSG00000029162	16548	Khk	protein_coding	0.544453	3.43217	5.39751	3.68378e-05	0.000297186
ENSMUSG00000109536	NA	NA	TEC	0.544289	6.05591	3.31609	0.00375715	0.0113912
ENSMUSG00000049281	235281	Scn3b	protein_coding	0.544281	2.78762	2.78277	0.0121121	0.0295573
ENSMUSG00000055436	69207	Srsf11	protein_coding	0.543866	7.0279	4.94497	9.85261e-05	0.000632932
ENSMUSG00000078671	244059	Chd2	protein_coding	0.543714	6.63903	5.267	4.88163e-05	0.000366224
ENSMUSG00000005682	103135	Pan2	protein_coding	0.543712	4.94444	7.11434	1.10497e-06	2.2148e-05
ENSMUSG00000022684	67118	Bfar	protein_coding	0.543605	5.55835	8.18825	1.50483e-07	5.92897e-06
ENSMUSG00000058927	NA	NA	protein_coding	0.543563	5.19096	2.82558	0.0110436	0.027452
ENSMUSG00000025323	20688	Sp4	protein_coding	0.543455	4.09728	5.59779	2.40038e-05	0.000215083
ENSMUSG00000032656	320253	Marchf3	protein_coding	0.543268	3.45785	3.05181	0.00674332	0.0183736
ENSMUSG00000063882	66576	Uqcrh	protein_coding	0.543226	5.97533	4.39523	0.000333545	0.0016328
ENSMUSG00000107227	NA	NA	TEC	0.543128	1.95222	2.56819	0.019136	0.0427134
ENSMUSG00000036208	212547	Nepro	protein_coding	0.542782	3.75591	6.3307	5.22111e-06	6.81473e-05
ENSMUSG00000056429	22134	Tgoln1	protein_coding	0.542534	8.68445	6.6122	2.96049e-06	4.55753e-05
ENSMUSG00000044937	103220	Ttc41	protein_coding	0.542408	1.0122	3.32845	0.00365513	0.01114
ENSMUSG00000018372	320162	Cep95	protein_coding	0.542383	3.39914	5.02971	8.18225e-05	0.000547908
ENSMUSG00000061482	319156	H4c4	protein_coding	0.541182	5.85641	4.19021	0.000528097	0.00235314
ENSMUSG00000010517	14084	Faf1	protein_coding	0.541132	5.62814	6.88385	1.7297e-06	3.07603e-05
ENSMUSG00000023707	66627	Ogfod2	protein_coding	0.540895	2.97739	3.89963	0.00101505	0.00394328
ENSMUSG00000024835	23789	Coro1b	protein_coding	0.54067	7.43551	4.90913	0.000106603	0.00067417
ENSMUSG00000031701	56445	Dnaja2	protein_coding	0.540486	6.28616	8.10416	1.74943e-07	6.59367e-06
ENSMUSG00000031666	19651	Rbl2	protein_coding	0.540171	6.51588	7.64909	4.01649e-07	1.11332e-05
ENSMUSG00000035509	213311	Fbxl21	protein_coding	0.540101	1.04288	2.89775	0.00944394	0.0241546
ENSMUSG00000025094	214084	Slc18a2	protein_coding	0.539469	2.23799	3.44984	0.00278745	0.00895683
ENSMUSG00000026721	29809	Rabgap1l	protein_coding	0.538825	5.99086	4.97188	9.28764e-05	0.000602105
ENSMUSG00000030967	360216	Zranb1	protein_coding	0.538782	5.80287	7.28662	7.94194e-07	1.77516e-05
ENSMUSG00000042302	216565	Ehbp1	protein_coding	0.538519	5.00195	5.23168	5.26981e-05	0.000385568
ENSMUSG00000041697	12861	Cox6a1	protein_coding	0.538353	7.40917	3.09853	0.00608442	0.016839
ENSMUSG00000003778	78656	Brd8	protein_coding	0.538246	5.72821	5.71205	1.88396e-05	0.00017918
ENSMUSG00000020402	22333	Vdac1	protein_coding	0.53757	7.70425	5.24625	5.10602e-05	0.000377317
ENSMUSG00000037355	71101	Uvssa	protein_coding	0.536958	5.76012	5.84228	1.43219e-05	0.000145381
ENSMUSG00000108689	NA	NA	TEC	0.536799	0.851086	2.50804	0.0217121	0.0474614
ENSMUSG00000020109	56709	Dnajb12	protein_coding	0.535944	5.87434	6.75417	2.23278e-06	3.70355e-05
ENSMUSG00000067199	14296	Frat1	protein_coding	0.535894	2.68763	3.73172	0.00148096	0.0053492
ENSMUSG00000019528	27357	Gyg	protein_coding	0.535828	6.44038	5.24666	5.10149e-05	0.000377317
ENSMUSG00000026109	56363	Tmeff2	protein_coding	0.535597	4.62682	3.99196	0.000824621	0.00335456
ENSMUSG00000023868	23984	Pde10a	protein_coding	0.53541	3.1234	3.85096	0.00113252	0.00431578
ENSMUSG00000000088	12858	Cox5a	protein_coding	0.534955	5.89032	3.5736	0.00211249	0.00712371
ENSMUSG00000037916	17995	Ndufv1	protein_coding	0.534731	6.57681	3.73146	0.00148184	0.00535119
ENSMUSG00000027014	80744	Cwc22	protein_coding	0.533951	4.50428	7.20118	9.35058e-07	1.96834e-05
ENSMUSG00000004937	52551	Sgta	protein_coding	0.533892	7.18924	4.06769	0.000695475	0.0029485
ENSMUSG00000017707	26943	Serinc3	protein_coding	0.533798	8.77141	5.47249	3.13629e-05	0.000263604
ENSMUSG00000032998	230700	Foxj3	protein_coding	0.533496	5.83943	7.92523	2.41768e-07	7.9798e-06
ENSMUSG00000020255	28109	Nopchap1	protein_coding	0.532779	5.83982	3.41177	0.00303507	0.00958965
ENSMUSG00000041712	66622	Ubr7	protein_coding	0.532729	4.88261	7.13275	1.06647e-06	2.15505e-05
ENSMUSG00000007216	243372	Zfp775	protein_coding	0.532501	2.43002	4.4552	0.000291703	0.00146545
ENSMUSG00000060678	319155	H4c3	protein_coding	0.532147	4.76983	2.87537	0.00991438	0.0251484
ENSMUSG00000018417	17912	Myo1b	protein_coding	0.532116	5.3163	3.99651	0.000816237	0.00332737
ENSMUSG00000108573	NA	NA	TEC	0.531911	1.91793	3.49008	0.00254739	0.00835539
ENSMUSG00000027502	66404	Rtf2	protein_coding	0.530681	5.8672	5.37116	3.89867e-05	0.000309296
ENSMUSG00000045092	13609	S1pr1	protein_coding	0.530638	6.3018	2.94272	0.00856279	0.0222791
ENSMUSG00000021012	75553	Zc3h14	protein_coding	0.530555	6.64163	10.5216	3.25327e-09	5.21952e-07
ENSMUSG00000019838	72472	Slc16a10	protein_coding	0.53017	5.57881	4.20475	0.000511132	0.00229186
ENSMUSG00000032307	109161	Ube2q2	protein_coding	0.529572	5.8643	7.02553	1.31211e-06	2.5089e-05
ENSMUSG00000032372	18828	Plscr2	protein_coding	0.52949	2.37124	3.52819	0.00233893	0.0077624
ENSMUSG00000106087	NA	NA	TEC	0.529467	1.58785	2.68157	0.0150466	0.0352284
ENSMUSG00000090112	268281	Shprh	protein_coding	0.529189	5.84888	6.70714	2.45075e-06	3.96802e-05
ENSMUSG00000030852	57752	Tacc2	protein_coding	0.528679	6.25909	5.25893	4.96769e-05	0.000370126
ENSMUSG00000025878	20184	Uimc1	protein_coding	0.528574	4.97088	5.93303	1.18459e-05	0.00012615
ENSMUSG00000036707	12283	Cab39	protein_coding	0.52836	6.99946	7.93154	2.39009e-07	7.9462e-06
ENSMUSG00000026095	70396	Asnsd1	protein_coding	0.526913	5.26601	7.92979	2.39773e-07	7.9462e-06
ENSMUSG00000095730	76229	Vmn2r29	protein_coding	0.526496	0.308879	2.53109	0.0206885	0.0455847
ENSMUSG00000030717	56312	Nupr1	protein_coding	0.526201	5.02616	2.93754	0.00866011	0.0224677
ENSMUSG00000107320	NA	NA	TEC	0.526182	2.72733	3.67013	0.00170088	0.00597724
ENSMUSG00000107118	NA	NA	TEC	0.525579	2.81267	3.31114	0.00379878	0.0114895
ENSMUSG00000106867	NA	NA	TEC	0.52541	2.07422	2.6143	0.0173597	0.0396126
ENSMUSG00000002109	107986	Ddb2	protein_coding	0.525235	3.28567	4.74534	0.000153011	0.000889851
ENSMUSG00000050705	69662	2310061I04Rik	protein_coding	0.525161	5.00478	4.61103	0.000206127	0.00112065
ENSMUSG00000030284	171508	Creld1	protein_coding	0.525078	5.87181	5.71143	1.88644e-05	0.0001793
ENSMUSG00000022847	21832	Thpo	protein_coding	0.525009	2.06645	3.70852	0.00156025	0.00558724
ENSMUSG00000014763	67544	Fam120b	protein_coding	0.524706	5.66649	5.36987	3.90948e-05	0.000309562
ENSMUSG00000099708	NA	NA	lncRNA	0.524445	2.75303	3.26071	0.00424965	0.0125934
ENSMUSG00000039865	213603	Slc44a3	protein_coding	0.523574	4.67959	2.6732	0.0153174	0.0357763
ENSMUSG00000039753	242960	Fbxl5	protein_coding	0.523552	6.72572	5.95505	1.13144e-05	0.000122007
ENSMUSG00000023307	69104	Marchf5	protein_coding	0.522887	6.98205	5.38254	3.80429e-05	0.000303299
ENSMUSG00000091264	108934	Smim13	protein_coding	0.522366	4.83883	2.77456	0.0123281	0.0299856
ENSMUSG00000021271	72805	Zfp839	protein_coding	0.521734	3.70992	4.71542	0.000163493	0.00093576
ENSMUSG00000029787	78937	Avl9	protein_coding	0.521625	5.65569	4.91599	0.000105007	0.000666408
ENSMUSG00000026260	67273	Ndufa10	protein_coding	0.521498	7.21539	3.36029	0.0034047	0.0105206
ENSMUSG00000117628	NA	NA	lncRNA	0.521428	2.78062	2.77172	0.0124039	0.0301249
ENSMUSG00000020085	71361	Aifm2	protein_coding	0.521208	7.4237	5.23777	5.20066e-05	0.000382228
ENSMUSG00000041685	218503	Fcho2	protein_coding	0.52117	6.86675	6.59134	3.08645e-06	4.68181e-05
ENSMUSG00000027007	70599	Itprid2	protein_coding	0.521	6.41824	6.06684	8.97124e-06	0.000102442
ENSMUSG00000004591	109333	Pkn2	protein_coding	0.520586	6.87586	5.65264	2.1364e-05	0.000196961
ENSMUSG00000107023	NA	NA	protein_coding	0.520538	4.25609	3.2895	0.00398612	0.011932
ENSMUSG00000104682	NA	NA	TEC	0.519559	1.36086	2.51286	0.0214942	0.0470479
ENSMUSG00000028954	53312	Nub1	protein_coding	0.519416	5.9287	7.21117	9.17331e-07	1.94107e-05
ENSMUSG00000114362	71226	4933433G19Rik	lncRNA	0.519389	0.931731	3.0283	0.00710065	0.0192026
ENSMUSG00000039531	72580	Zup1	protein_coding	0.518493	4.83746	4.11966	0.000618786	0.00268361
ENSMUSG00000029776	58875	Hibadh	protein_coding	0.518234	7.85374	5.37072	3.90231e-05	0.000309296
ENSMUSG00000071456	100043040	1110002L01Rik	lncRNA	0.518045	2.61213	3.37714	0.00327908	0.0102119
ENSMUSG00000061130	19043	Ppm1b	protein_coding	0.517843	6.73863	7.08486	1.16968e-06	2.30704e-05
ENSMUSG00000029571	71900	Tmem106b	protein_coding	0.517303	7.56014	7.84439	2.80205e-07	8.8534e-06
ENSMUSG00000020076	94213	Ddx50	protein_coding	0.516785	6.18423	8.08533	1.80967e-07	6.70772e-06
ENSMUSG00000007812	72611	Zfp655	protein_coding	0.516701	6.25028	3.47424	0.00263936	0.00858523
ENSMUSG00000037236	17184	Matr3	protein_coding	0.51649	7.33952	7.30204	7.71209e-07	1.73769e-05
ENSMUSG00000074604	211666	Mgst2	protein_coding	0.516215	4.402	3.2124	0.00473052	0.0137505
ENSMUSG00000092341	72289	Malat1	lncRNA	0.516184	13.2964	2.79463	0.0118066	0.0289856
ENSMUSG00000029815	75593	Malsu1	protein_coding	0.516176	4.02716	6.09507	8.46273e-06	9.80072e-05
ENSMUSG00000024359	15526	Hspa9	protein_coding	0.515715	8.53196	4.47833	0.000277025	0.00141051
ENSMUSG00000031393	17257	Mecp2	protein_coding	0.515542	6.77104	7.18832	9.5841e-07	1.99173e-05
ENSMUSG00000031858	74549	Mau2	protein_coding	0.515462	6.03121	6.26822	5.93019e-06	7.50942e-05
ENSMUSG00000025915	170755	Sgk3	protein_coding	0.515137	4.89156	4.85245	0.000120772	0.00074327
ENSMUSG00000055370	791329	Gm9968	lncRNA	0.515085	2.97858	2.61651	0.0172783	0.0394434
ENSMUSG00000039382	54636	Wdr45	protein_coding	0.514368	4.96401	5.45162	3.27973e-05	0.000271868
ENSMUSG00000020547	66912	Bzw2	protein_coding	0.514208	4.78704	3.60598	0.00196444	0.00671984
ENSMUSG00000110393	NA	NA	lncRNA	0.513559	1.30492	2.54826	0.0199555	0.0442332
ENSMUSG00000022773	106369	Ypel1	protein_coding	0.513088	2.25496	2.58761	0.0183676	0.0413443
[truncated: 5,532 more rows]

## Sheet: T2. CON v WR
ENSEMBL	ENTREZID	SYMBOL	gene_type	logFC	AveExpr	t	P.Value	adj.P.Val
ENSMUSG00000066000	112422	Zfp979	protein_coding	1.08443	2.78651	9.10832	3.07168e-08	0.000499824
ENSMUSG00000029833	21848	Trim24	protein_coding	0.606649	6.13151	7.94636	2.32655e-07	0.00133501
ENSMUSG00000028525	18578	Pde4b	protein_coding	0.98311	3.63315	7.91541	2.4613e-07	0.00133501
ENSMUSG00000022797	22042	Tfrc	protein_coding	-1.58599	4.54354	-7.62941	4.16603e-07	0.00169474
ENSMUSG00000045932	15958	Ifit2	protein_coding	0.770665	4.05961	7.37586	6.70375e-07	0.00187551
ENSMUSG00000027200	214968	Sema6d	protein_coding	0.670707	5.75697	7.23692	8.73227e-07	0.00187551
ENSMUSG00000024074	50766	Crim1	protein_coding	0.642912	6.7634	7.22388	8.95283e-07	0.00187551
ENSMUSG00000041189	11443	Chrnb1	protein_coding	1.08538	2.4691	7.15386	1.024e-06	0.00187551
ENSMUSG00000068735	277414	Trp53i11	protein_coding	1.18968	4.42467	7.14713	1.03734e-06	0.00187551
ENSMUSG00000110439	100861909	Mup22	protein_coding	-3.45652	6.02312	-6.88735	1.71789e-06	0.00275181
ENSMUSG00000067212	15040	H2-T23	protein_coding	0.489477	5.58483	6.80818	2.00701e-06	0.00275181
ENSMUSG00000061780	11537	Cfd	protein_coding	-0.874958	12.7716	-6.77643	2.13671e-06	0.00275181
ENSMUSG00000028158	17777	Mttp	protein_coding	1.00649	3.53397	6.73709	2.30951e-06	0.00275181
ENSMUSG00000020315	20742	Sptbn1	protein_coding	0.705259	10.758	6.72456	2.36758e-06	0.00275181
ENSMUSG00000018339	14778	Gpx3	protein_coding	-1.59549	10.1272	-6.63449	2.83169e-06	0.00297708
ENSMUSG00000041737	235135	Tmem45b	protein_coding	-1.56119	5.56081	-6.61784	2.92732e-06	0.00297708
ENSMUSG00000026017	241066	Carf	protein_coding	0.52994	4.2648	6.57096	3.21493e-06	0.00301848
ENSMUSG00000075254	77446	Heg1	protein_coding	0.486512	8.77364	6.54592	3.38034e-06	0.00301848
ENSMUSG00000001493	17285	Meox1	protein_coding	1.13343	1.41541	6.49292	3.76017e-06	0.00301848
ENSMUSG00000060950	328162	Trmt61a	protein_coding	-0.853451	2.32934	-6.46946	3.9421e-06	0.00301848
ENSMUSG00000027338	26434	Prnd	protein_coding	2.58775	1.2558	6.46017	4.01668e-06	0.00301848
ENSMUSG00000029798	67138	Herc6	protein_coding	0.656939	4.25957	6.44181	4.16829e-06	0.00301848
ENSMUSG00000032786	11655	Alas1	protein_coding	-0.8822	7.12125	-6.43028	4.26653e-06	0.00301848
ENSMUSG00000024395	225341	Lims2	protein_coding	0.573077	5.80157	6.37934	4.72996e-06	0.00320691
ENSMUSG00000019139	71780	Isyna1	protein_coding	-1.08335	4.72046	-6.34373	5.08451e-06	0.0033094
ENSMUSG00000005682	103135	Pan2	protein_coding	0.486098	4.94444	6.28657	5.71218e-06	0.00346091
ENSMUSG00000100755	100038875	Rps23-ps1	processed_pseudogene	-0.48649	5.16836	-6.27102	5.89638e-06	0.00346091
ENSMUSG00000023952	56055	Gtpbp2	protein_coding	0.426672	5.25612	6.26615	5.95536e-06	0.00346091
ENSMUSG00000037685	11980	Atp8a1	protein_coding	0.503361	5.72127	6.23241	6.38069e-06	0.00355871
ENSMUSG00000000567	20682	Sox9	protein_coding	-0.973487	1.63173	-6.2188	6.56104e-06	0.00355871
ENSMUSG00000063011	56047	Msln	protein_coding	0.812526	4.91397	6.1959	6.87645e-06	0.00360947
ENSMUSG00000038422	72748	Hdhd3	protein_coding	-1.07142	1.53934	-6.17247	7.2154e-06	0.00361657
ENSMUSG00000048376	14062	F2r	protein_coding	0.845746	3.3918	6.15941	7.41186e-06	0.00361657
ENSMUSG00000020185	52679	E2f7	protein_coding	1.30605	1.8471	6.15	7.55675e-06	0.00361657
ENSMUSG00000079550	227157	Mpp4	protein_coding	2.32086	0.289468	6.13345	7.81865e-06	0.003635
ENSMUSG00000040483	327959	Xaf1	protein_coding	0.617087	3.48512	6.08533	8.63467e-06	0.00372817
ENSMUSG00000001056	52530	Nhp2	protein_coding	-0.632488	3.80247	-6.08409	8.65687e-06	0.00372817
ENSMUSG00000106320	NA	NA	TEC	0.928776	3.14282	6.0782	8.76299e-06	0.00372817
ENSMUSG00000038503	67943	Mesd	protein_coding	-0.367441	5.30074	-6.06877	8.9355e-06	0.00372817
ENSMUSG00000034349	70099	Smc4	protein_coding	0.459593	4.89385	6.05024	9.28489e-06	0.00377709
ENSMUSG00000040681	15312	Hmgn1	protein_coding	-0.409256	5.98217	-6.02274	9.82929e-06	0.00387661
ENSMUSG00000021268	17263	Meg3	lncRNA	0.868043	6.37829	5.99632	1.03835e-05	0.00387661
ENSMUSG00000027750	50706	Postn	protein_coding	0.802591	7.40414	5.98548	1.06202e-05	0.00387661
ENSMUSG00000031375	12111	Bgn	protein_coding	0.79587	8.14082	5.98014	1.07389e-05	0.00387661
ENSMUSG00000031497	24099	Tnfsf13b	protein_coding	-0.65512	3.0241	-5.97035	1.09597e-05	0.00387661
ENSMUSG00000017737	17395	Mmp9	protein_coding	-1.30926	4.14296	-5.96164	1.11603e-05	0.00387661
ENSMUSG00000027669	14696	Gnb4	protein_coding	0.6848	4.57828	5.96005	1.11972e-05	0.00387661
ENSMUSG00000061540	18406	Orm2	protein_coding	1.8491	1.94036	5.94647	1.15186e-05	0.00388597
ENSMUSG00000111605	NA	NA	TEC	1.17421	3.91268	5.9389	1.17019e-05	0.00388597
ENSMUSG00000029516	12704	Cit	protein_coding	1.01113	2.12909	5.92899	1.19461e-05	0.00388773
ENSMUSG00000032363	108153	Adamts7	protein_coding	0.845514	2.38369	5.88812	1.3011e-05	0.00415127
ENSMUSG00000034903	319876	Cobll1	protein_coding	0.373421	6.71968	5.85268	1.4013e-05	0.004385
ENSMUSG00000035960	11792	Apex1	protein_coding	-0.811524	3.84469	-5.8363	1.45026e-05	0.00440269
ENSMUSG00000040950	216864	Mgl2	protein_coding	-0.745631	4.23911	-5.83276	1.46107e-05	0.00440269
ENSMUSG00000078193	100038991	Gm2000	protein_coding	-0.685849	4.72364	-5.7962	1.57772e-05	0.00453445
ENSMUSG00000030062	103963	Rpn1	protein_coding	-0.449453	6.32969	-5.79478	1.58242e-05	0.00453445
ENSMUSG00000031432	19139	Prps1	protein_coding	-0.604039	5.15043	-5.78736	1.60733e-05	0.00453445
ENSMUSG00000028073	73182	Pear1	protein_coding	0.578371	4.88653	5.78472	1.61626e-05	0.00453445
ENSMUSG00000026678	19737	Rgs5	protein_coding	1.00273	7.59521	5.75744	1.71187e-05	0.00472127
ENSMUSG00000010048	15983	Ifrd2	protein_coding	-0.588732	3.78154	-5.72719	1.82465e-05	0.00492861
ENSMUSG00000000317	12029	Bcl6b	protein_coding	1.42378	3.35785	5.72127	1.84762e-05	0.00492861
ENSMUSG00000067242	56839	Lgi1	protein_coding	1.51234	0.0634007	5.69299	1.96142e-05	0.00508618
ENSMUSG00000020709	216991	Adap2	protein_coding	0.729234	3.77525	5.68693	1.98674e-05	0.00508618
ENSMUSG00000037010	30878	Apln	protein_coding	1.35602	2.28644	5.68368	2.00046e-05	0.00508618
ENSMUSG00000030077	12661	Chl1	protein_coding	-1.11161	2.27008	-5.67236	2.04897e-05	0.00512937
ENSMUSG00000068758	16188	Il3ra	protein_coding	0.710044	2.77877	5.65877	2.10883e-05	0.00516616
ENSMUSG00000026222	20684	Sp100	protein_coding	0.505246	5.62227	5.6531	2.13434e-05	0.00516616
ENSMUSG00000068463	105246089	C730014E05Rik	lncRNA	1.42872	0.77156	5.6477	2.15892e-05	0.00516616
ENSMUSG00000110631	NA	NA	lncRNA	1.42193	3.71329	5.61489	2.31466e-05	0.00539323
ENSMUSG00000038900	269261	Rpl12	protein_coding	-0.506974	7.38417	-5.61379	2.3201e-05	0.00539323
ENSMUSG00000033166	72662	Dis3	protein_coding	-0.476765	4.11271	-5.58403	2.4717e-05	0.00566473
ENSMUSG00000020358	15384	Hnrnpab	protein_coding	-0.38989	6.5453	-5.57495	2.5199e-05	0.00569498
ENSMUSG00000023830	16004	Igf2r	protein_coding	0.465	7.44316	5.55525	2.62794e-05	0.0058578
ENSMUSG00000031826	22224	Usp10	protein_coding	-0.383679	5.4476	-5.53213	2.76084e-05	0.0059261
ENSMUSG00000039031	73910	Arhgap18	protein_coding	0.584961	5.97165	5.5297	2.7752e-05	0.0059261
ENSMUSG00000000938	15395	Hoxa10	protein_coding	-0.651108	4.29528	-5.51276	2.87746e-05	0.0059261
ENSMUSG00000049907	68939	Rasl11b	protein_coding	-1.30639	3.17743	-5.51227	2.88046e-05	0.0059261
ENSMUSG00000026074	26921	Map4k4	protein_coding	0.418237	7.57819	5.50847	2.90395e-05	0.0059261
ENSMUSG00000049676	320225	Catsperg1	protein_coding	1.15912	1.6252	5.50686	2.91397e-05	0.0059261
ENSMUSG00000006732	17299	Mettl1	protein_coding	-0.725222	2.22844	-5.49671	2.97788e-05	0.0059261
ENSMUSG00000026640	18845	Plxna2	protein_coding	0.71083	6.53887	5.49568	2.98445e-05	0.0059261
ENSMUSG00000104936	NA	NA	TEC	1.11506	1.6976	5.49538	2.98636e-05	0.0059261
ENSMUSG00000073834	100039028	Mup11	protein_coding	-2.81422	1.95155	-5.47499	3.11957e-05	0.00611585
ENSMUSG00000047497	239337	Adamts12	protein_coding	0.813048	6.96534	5.46835	3.16423e-05	0.00612957
ENSMUSG00000014786	277973	Slc9a5	protein_coding	1.15463	0.496709	5.45239	3.27433e-05	0.00619936
ENSMUSG00000037926	237860	Ssh2	protein_coding	0.623971	7.70373	5.45209	3.27645e-05	0.00619936
ENSMUSG00000034911	234395	Ushbp1	protein_coding	1.10799	5.02641	5.4432	3.3395e-05	0.00624602
ENSMUSG00000027331	51944	Knstrn	protein_coding	1.32372	0.74132	5.40257	3.64389e-05	0.00673788
ENSMUSG00000025085	226251	Ablim1	protein_coding	0.536072	7.87926	5.39707	3.6873e-05	0.00674155
ENSMUSG00000056260	321000	Lrif1	protein_coding	0.49881	5.02673	5.38814	3.75874e-05	0.00679581
ENSMUSG00000031295	110094	Phka2	protein_coding	0.399706	6.49832	5.35553	4.0321e-05	0.00713272
ENSMUSG00000068794	213945	Col28a1	protein_coding	1.52168	2.16792	5.35395	4.04588e-05	0.00713272
ENSMUSG00000061068	17227	Mcpt4	protein_coding	-1.13596	2.63925	-5.35044	4.07659e-05	0.00713272
ENSMUSG00000078921	100039796	Tgtp2	protein_coding	0.919556	3.54983	5.32996	4.26067e-05	0.0073755
ENSMUSG00000022021	56419	Diaph3	protein_coding	1.28293	1.1085	5.32483	4.30811e-05	0.00737911
ENSMUSG00000049751	66483	Rpl36al	protein_coding	-0.418223	4.68978	-5.29107	4.63402e-05	0.00784233
ENSMUSG00000031971	73420	Ccsap	protein_coding	0.870608	0.432436	5.28444	4.70093e-05	0.00784233
ENSMUSG00000001865	12873	Cpa3	protein_coding	-1.18916	2.53286	-5.28226	4.72313e-05	0.00784233
ENSMUSG00000033825	17229	Tpsb2	protein_coding	-1.2495	3.07	-5.26437	4.90949e-05	0.00806941
ENSMUSG00000018417	17912	Myo1b	protein_coding	0.701094	5.3163	5.25467	5.01374e-05	0.00815836
ENSMUSG00000028790	20218	Khdrbs1	protein_coding	-0.310607	6.18686	-5.21048	5.51777e-05	0.00888962
ENSMUSG00000038188	380713	Scarf1	protein_coding	0.820909	3.05197	5.2017	5.62398e-05	0.008966
ENSMUSG00000004609	12489	Cd33	protein_coding	0.766281	4.14358	5.19751	5.67538e-05	0.008966
ENSMUSG00000042744	269700	Hectd4	protein_coding	0.355665	7.02511	5.17213	5.99711e-05	0.0092284
ENSMUSG00000068882	20823	Ssb	protein_coding	-0.294725	5.51802	-5.16943	6.03247e-05	0.0092284
ENSMUSG00000026039	68549	Sgo2a	protein_coding	1.50096	1.53668	5.16452	6.09717e-05	0.0092284
ENSMUSG00000056144	94094	Trim34a	protein_coding	0.421236	3.73392	5.16172	6.13452e-05	0.0092284
ENSMUSG00000118456	NA	NA	lncRNA	1.35772	2.54194	5.15833	6.17984e-05	0.0092284
ENSMUSG00000022822	27416	Abcc5	protein_coding	0.458504	6.48627	5.14469	6.36607e-05	0.0092284
ENSMUSG00000034329	237911	Brip1	protein_coding	1.25974	1.63298	5.14063	6.42266e-05	0.0092284
ENSMUSG00000041378	12741	Cldn5	protein_coding	1.35366	4.94326	5.13951	6.43824e-05	0.0092284
ENSMUSG00000101872	NA	NA	lncRNA	0.864234	0.94078	5.13836	6.45446e-05	0.0092284
ENSMUSG00000042340	13019	Ctf1	protein_coding	-0.757092	2.24543	-5.12261	6.67976e-05	0.0092284
ENSMUSG00000030605	17304	Mfge8	protein_coding	0.854588	7.01875	5.12034	6.71291e-05	0.0092284
ENSMUSG00000109324	15469	Prmt1	protein_coding	-0.468678	4.2381	-5.11342	6.81485e-05	0.0092284
ENSMUSG00000107215	NA	NA	TEC	0.61573	2.8503	5.11085	6.85317e-05	0.0092284
ENSMUSG00000111348	NA	NA	lncRNA	-0.90456	1.35866	-5.10566	6.93126e-05	0.0092284
ENSMUSG00000022498	106200	Txndc11	protein_coding	-0.389534	5.1784	-5.09891	7.03399e-05	0.0092284
ENSMUSG00000025439	12729	Clns1a	protein_coding	-0.360679	4.30333	-5.09849	7.04043e-05	0.0092284
ENSMUSG00000003228	14773	Grk5	protein_coding	0.715522	5.51822	5.09711	7.06162e-05	0.0092284
ENSMUSG00000024109	18189	Nrxn1	protein_coding	1.03972	3.59475	5.0957	7.08346e-05	0.0092284
ENSMUSG00000016552	239554	Foxred2	protein_coding	-0.653757	3.16894	-5.09265	7.1307e-05	0.0092284
ENSMUSG00000022946	70028	Dop1b	protein_coding	0.40464	5.96809	5.09186	7.14304e-05	0.0092284
ENSMUSG00000027429	27054	Sec23b	protein_coding	-0.422704	4.7482	-5.09128	7.15206e-05	0.0092284
ENSMUSG00000049091	20768	Sephs2	protein_coding	-0.654235	6.26181	-5.09051	7.16415e-05	0.0092284
ENSMUSG00000107966	NA	NA	TEC	1.28054	3.38256	5.09046	7.16493e-05	0.0092284
ENSMUSG00000027193	11800	Api5	protein_coding	-0.326226	6.29123	-5.08806	7.2026e-05	0.0092284
ENSMUSG00000027219	269346	Slc28a2	protein_coding	0.773466	3.6788	5.0823	7.29369e-05	0.0092721
ENSMUSG00000060550	15018	H2-Q7	protein_coding	0.814152	4.97846	5.06467	7.57996e-05	0.00956133
ENSMUSG00000106734	NA	NA	lncRNA	0.567942	4.17551	5.05959	7.66468e-05	0.00959381
ENSMUSG00000103945	NA	NA	TEC	1.10051	-0.298736	5.05524	7.73776e-05	0.00961136
ENSMUSG00000031214	94190	Ophn1	protein_coding	0.431495	6.55726	5.04636	7.88948e-05	0.00968362
ENSMUSG00000037031	70423	Tspan15	protein_coding	0.690716	4.8289	5.04489	7.91495e-05	0.00968362
ENSMUSG00000035671	212168	Zswim4	protein_coding	0.328118	4.04688	5.03937	8.0111e-05	0.0097281
ENSMUSG00000032596	74153	Uba7	protein_coding	0.483916	4.49591	5.03337	8.11698e-05	0.00978366
ENSMUSG00000057738	20740	Sptan1	protein_coding	0.395233	8.90821	5.01975	8.36254e-05	0.00999474
ENSMUSG00000020620	27404	Abca8b	protein_coding	0.596259	4.21732	5.01532	8.44414e-05	0.00999474
ENSMUSG00000014932	22612	Yes1	protein_coding	0.377154	5.38583	5.00935	8.55509e-05	0.00999474
ENSMUSG00000022962	14450	Gart	protein_coding	-0.298243	5.0944	-5.00116	8.71003e-05	0.00999474
ENSMUSG00000044468	74645	Tent5c	protein_coding	-0.598404	4.26745	-5.00098	8.7135e-05	0.00999474
ENSMUSG00000053113	12702	Socs3	protein_coding	-0.94685	3.41875	-4.99785	8.77356e-05	0.00999474
ENSMUSG00000036073	14430	Galt	protein_coding	-0.461126	3.62762	-4.99686	8.79249e-05	0.00999474
ENSMUSG00000028713	13120	Cyp4b1	protein_coding	0.854422	4.99126	4.99551	8.81852e-05	0.00999474
ENSMUSG00000053560	15936	Ier2	protein_coding	-0.811155	3.60161	-4.99401	8.84759e-05	0.00999474
ENSMUSG00000034723	52837	Tmx4	protein_coding	-0.261076	5.54921	-4.99099	8.90633e-05	0.00999474
ENSMUSG00000035929	15015	H2-Q4	protein_coding	0.526457	5.27437	4.96117	9.50841e-05	0.010592
ENSMUSG00000029177	12615	Cenpa	protein_coding	1.06964	1.98274	4.95776	9.57978e-05	0.010592
ENSMUSG00000033060	380928	Lmo7	protein_coding	0.829446	4.61044	4.9552	9.6338e-05	0.010592
ENSMUSG00000037679	70435	Inf2	protein_coding	0.403123	5.85671	4.93281	0.000101195	0.0110089
ENSMUSG00000029415	231452	Sdad1	protein_coding	-0.426197	4.32234	-4.93081	0.00010164	0.0110089
ENSMUSG00000048960	109294	Prex2	protein_coding	0.662107	6.47099	4.92849	0.00010216	0.0110089
ENSMUSG00000058546	268449	Rpl23a	protein_coding	-0.362503	7.3812	-4.92381	0.000103216	0.0110405
ENSMUSG00000021048	108156	Mthfd1	protein_coding	-0.406195	4.75796	-4.9212	0.00010381	0.0110405
ENSMUSG00000017801	21428	Mlx	protein_coding	-0.745469	4.40821	-4.91626	0.000104944	0.0110886
ENSMUSG00000031442	17207	Mcf2l	protein_coding	0.986845	5.53977	4.91317	0.000105659	0.0110922
ENSMUSG00000040234	67623	Tm7sf3	protein_coding	-0.305766	4.85402	-4.90162	0.000108379	0.0113047
ENSMUSG00000102841	NA	NA	TEC	1.17169	1.98632	4.89773	0.000109311	0.0113293
ENSMUSG00000001416	12462	Cct3	protein_coding	-0.344605	5.75899	-4.88946	0.000111317	0.0114642
ENSMUSG00000032518	16785	Rpsa	protein_coding	-0.524976	9.13746	-4.88514	0.000112382	0.0115011
ENSMUSG00000000275	217069	Trim25	protein_coding	0.489087	5.87756	4.88004	0.00011365	0.0115582
ENSMUSG00000015468	18132	Notch4	protein_coding	1.06556	4.80407	4.87296	0.000115436	0.0116139
ENSMUSG00000029673	319974	Auts2	protein_coding	0.598446	5.5324	4.87222	0.000115625	0.0116139
ENSMUSG00000045095	14924	Magi1	protein_coding	0.631542	5.00161	4.86265	0.000118088	0.0117515
ENSMUSG00000062257	330908	Opcml	protein_coding	-0.888537	3.47565	-4.8613	0.000118439	0.0117515
ENSMUSG00000059013	27387	Sh2d3c	protein_coding	0.952057	4.15969	4.85613	0.000119799	0.0117775
ENSMUSG00000028811	107271	Yars	protein_coding	-0.372755	4.56882	-4.84909	0.000121672	0.0117775
ENSMUSG00000024571	27366	Txnl4a	protein_coding	-0.286267	5.28546	-4.84369	0.000123129	0.0117775
ENSMUSG00000028517	67916	Plpp3	protein_coding	-0.44996	7.80892	-4.84124	0.000123795	0.0117775
ENSMUSG00000094910	268595	D430019H16Rik	protein_coding	-1.28243	0.990752	-4.84113	0.000123826	0.0117775
ENSMUSG00000114492	NA	NA	lncRNA	0.824955	1.84271	4.83898	0.000124415	0.0117775
ENSMUSG00000059022	333088	Kcp	protein_coding	0.755832	1.47612	4.83812	0.000124649	0.0117775
ENSMUSG00000074793	72630	Hspa12b	protein_coding	0.988647	5.08701	4.83713	0.000124924	0.0117775
ENSMUSG00000078866	628308	Zfp970	protein_coding	0.718182	5.07122	4.83607	0.000125216	0.0117775
ENSMUSG00000073209	619665	Klf14	protein_coding	-2.03885	-0.685326	-4.82477	0.000128378	0.0118245
ENSMUSG00000021572	74470	Cep72	protein_coding	0.659063	2.07095	4.82181	0.000129218	0.0118245
ENSMUSG00000068036	17356	Afdn	protein_coding	0.44003	6.91909	4.81772	0.000130389	0.0118245
ENSMUSG00000026527	24012	Rgs7	protein_coding	-0.991123	3.44539	-4.81664	0.0001307	0.0118245
ENSMUSG00000111434	NA	NA	lncRNA	1.3473	1.20151	4.8129	0.000131785	0.0118245
ENSMUSG00000043445	67078	Pgp	protein_coding	-0.453178	4.5382	-4.81091	0.000132366	0.0118245
ENSMUSG00000048429	69773	Timm29	protein_coding	-0.41104	5.16201	-4.80808	0.000133196	0.0118245
ENSMUSG00000022579	68453	Gpihbp1	protein_coding	0.969945	5.48978	4.80734	0.000133412	0.0118245
ENSMUSG00000105289	NA	NA	TEC	1.11768	0.836033	4.80135	0.00013519	0.0118245
ENSMUSG00000032744	56198	Heyl	protein_coding	1.08976	3.53487	4.8006	0.000135415	0.0118245
ENSMUSG00000048118	238247	Arid4a	protein_coding	0.351345	5.0014	4.79998	0.000135598	0.0118245
ENSMUSG00000029298	236573	Gbp9	protein_coding	0.736224	5.01752	4.79933	0.000135793	0.0118245
ENSMUSG00000026558	80914	Uck2	protein_coding	-0.510274	4.298	-4.79821	0.000136131	0.0118245
ENSMUSG00000042099	80880	Kank3	protein_coding	0.970315	5.32778	4.79588	0.000136833	0.0118245
ENSMUSG00000030872	74105	Gga2	protein_coding	-0.447883	5.45	-4.79556	0.00013693	0.0118245
ENSMUSG00000021294	668303	Kif26a	protein_coding	0.925575	4.18895	4.7942	0.000137342	0.0118245
ENSMUSG00000027580	229003	Helz2	protein_coding	0.549958	5.99841	4.78803	0.000139227	0.0118905
ENSMUSG00000049858	211389	Suox	protein_coding	-0.437587	4.3291	-4.78692	0.00013957	0.0118905
ENSMUSG00000071644	67160	Eef1g	protein_coding	-0.42626	7.16744	-4.78061	0.000141529	0.0119364
ENSMUSG00000038943	233406	Prc1	protein_coding	1.57742	1.64957	4.78046	0.000141576	0.0119364
ENSMUSG00000031974	56199	Abcb10	protein_coding	-0.489421	4.16859	-4.76938	0.000145086	0.0121228
ENSMUSG00000026890	16874	Lhx6	protein_coding	1.05824	2.85628	4.76879	0.000145277	0.0121228
ENSMUSG00000028763	15530	Hspg2	protein_coding	0.777146	9.69074	4.75983	0.000148185	0.0122516
ENSMUSG00000106706	NA	NA	TEC	1.03145	2.05912	4.7594	0.000148326	0.0122516
ENSMUSG00000102523	NA	NA	TEC	1.14906	1.57527	4.75416	0.000150056	0.0123319
ENSMUSG00000037851	105148	Iars	protein_coding	-0.409156	5.09762	-4.7483	0.000152014	0.0123461
ENSMUSG00000054871	72309	Tmem158	protein_coding	-1.02823	2.00999	-4.74762	0.000152241	0.0123461
ENSMUSG00000027435	17064	Cd93	protein_coding	1.07574	6.6955	4.74461	0.000153261	0.0123461
ENSMUSG00000028706	72181	Nsun4	protein_coding	-0.401366	3.43749	-4.7446	0.000153264	0.0123461
ENSMUSG00000032199	28015	Polr2m	protein_coding	-0.333216	6.70689	-4.74132	0.000154379	0.0123747
ENSMUSG00000113998	105245459	Gm40909	lncRNA	1.34467	0.128208	4.73725	0.000155778	0.0124256
ENSMUSG00000022463	20788	Srebf2	protein_coding	-0.413743	5.73416	-4.73436	0.000156777	0.0124443
ENSMUSG00000021573	72948	Tppp	protein_coding	0.563659	6.29753	4.73181	0.000157664	0.0124539
ENSMUSG00000032254	71819	Kif23	protein_coding	1.37317	1.18598	4.72497	0.000160074	0.0125036
ENSMUSG00000019773	67141	Fbxo5	protein_coding	0.790861	0.949156	4.72384	0.000160472	0.0125036
ENSMUSG00000030245	66964	Golt1b	protein_coding	-0.338082	4.74852	-4.72349	0.000160598	0.0125036
ENSMUSG00000020075	56200	Ddx21	protein_coding	-0.401414	5.76928	-4.71849	0.000162385	0.0125251
ENSMUSG00000066258	76681	Trim12a	protein_coding	0.393222	4.48065	4.71753	0.000162732	0.0125251
ENSMUSG00000006442	20810	Srm	protein_coding	-0.602703	4.15791	-4.71517	0.000163586	0.0125251
ENSMUSG00000071347	239126	C1qtnf9	protein_coding	1.03149	4.11579	4.7133	0.000164264	0.0125251
ENSMUSG00000034751	328329	Mast4	protein_coding	0.457639	6.73232	4.70253	0.000168233	0.0125251
ENSMUSG00000109243	NA	NA	TEC	0.855275	1.7656	4.70088	0.000168849	0.0125251
ENSMUSG00000079641	67248	Rpl39	protein_coding	-0.512734	5.86493	-4.69935	0.000169422	0.0125251
ENSMUSG00000037358	75905	Dipk2b	protein_coding	0.807176	2.64575	4.69851	0.000169739	0.0125251
ENSMUSG00000024440	53601	Pcdh12	protein_coding	0.880612	2.70875	4.6976	0.000170082	0.0125251
ENSMUSG00000071176	234094	Arhgef10	protein_coding	0.352401	5.55559	4.69544	0.000170899	0.0125251
ENSMUSG00000022489	18574	Pde1b	protein_coding	0.376075	3.58486	4.69524	0.000170975	0.0125251
ENSMUSG00000030406	381853	Gipr	protein_coding	1.36755	1.13896	4.6941	0.000171405	0.0125251
ENSMUSG00000079465	12828	Col4a3	protein_coding	0.747088	2.18517	4.69123	0.000172499	0.0125251
ENSMUSG00000070284	331026	Gmppb	protein_coding	-0.459773	2.764	-4.68799	0.000173745	0.0125251
ENSMUSG00000021822	18792	Plau	protein_coding	-0.65024	5.5728	-4.68557	0.000174681	0.0125251
ENSMUSG00000035232	236900	Pdk3	protein_coding	-0.629394	2.71115	-4.68383	0.000175356	0.0125251
ENSMUSG00000038279	110109	Nop2	protein_coding	-0.347329	4.17819	-4.68248	0.000175881	0.0125251
ENSMUSG00000044533	16898	Rps2	protein_coding	-0.462335	8.50382	-4.67996	0.000176865	0.0125251
ENSMUSG00000032125	74144	Robo4	protein_coding	1.21609	5.44445	4.67611	0.000178385	0.0125251
ENSMUSG00000046434	15382	Hnrnpa1	protein_coding	-0.407714	6.69596	-4.67486	0.00017888	0.0125251
ENSMUSG00000097715	NA	NA	transcribed_unprocessed_pseudogene	0.379082	4.11944	4.67322	0.000179531	0.0125251
ENSMUSG00000097572	108167690	Gm26797	lncRNA	0.80519	1.69034	4.67056	0.000180594	0.0125251
ENSMUSG00000041354	19732	Rgl2	protein_coding	0.358924	4.63735	4.66943	0.000181048	0.0125251
ENSMUSG00000031320	20102	Rps4x	protein_coding	-0.363516	7.47789	-4.66823	0.000181531	0.0125251
ENSMUSG00000055216	NA	NA	pseudogene	1.21328	-0.206518	4.66676	0.000182124	0.0125251
ENSMUSG00000041632	218506	Mrps27	protein_coding	-0.449235	4.04264	-4.66632	0.000182301	0.0125251
ENSMUSG00000079671	72481	2610203C22Rik	lncRNA	0.684787	2.75693	4.66617	0.000182363	0.0125251
ENSMUSG00000097451	NA	NA	lncRNA	0.53083	5.83291	4.66601	0.000182426	0.0125251
ENSMUSG00000020638	22169	Cmpk2	protein_coding	0.528159	3.27153	4.66225	0.000183955	0.012577
ENSMUSG00000046546	224093	Fam43a	protein_coding	0.845601	4.95541	4.65514	0.000186882	0.0126461
ENSMUSG00000026605	108000	Cenpf	protein_coding	2.03471	1.06964	4.65454	0.000187131	0.0126461
ENSMUSG00000103948	77633	4930594C11Rik	TEC	1.24364	1.1871	4.65414	0.000187298	0.0126461
ENSMUSG00000029797	243369	Sspo	protein_coding	1.13902	1.33187	4.65206	0.000188166	0.0126522
ENSMUSG00000029467	11938	Atp2a2	protein_coding	-0.328247	7.6522	-4.64911	0.000189401	0.0126829
ENSMUSG00000024030	11307	Abcg1	protein_coding	0.780146	4.90052	4.64299	0.000191994	0.0128038
ENSMUSG00000096959	105246071	4930509G22Rik	lncRNA	1.17974	0.0963181	4.63648	0.000194791	0.0129373
ENSMUSG00000021536	210044	Adcy2	protein_coding	-1.4129	1.05572	-4.63386	0.000195927	0.0129591
ENSMUSG00000102752	665574	Gm7694	protein_coding	0.635045	3.32878	4.63206	0.000196711	0.0129591
ENSMUSG00000017740	57138	Slc12a5	protein_coding	0.939998	1.34572	4.62942	0.00019787	0.0129828
ENSMUSG00000036752	227613	Tubb4b	protein_coding	-0.542385	6.31968	-4.62567	0.000199527	0.0129828
ENSMUSG00000085171	319682	D830026I12Rik	lncRNA	0.848689	1.42864	4.62533	0.000199675	0.0129828
ENSMUSG00000001029	15896	Icam2	protein_coding	0.789698	2.80289	4.62401	0.000200263	0.0129828
ENSMUSG00000003970	26961	Rpl8	protein_coding	-0.410463	7.3375	-4.61869	0.000202644	0.013085
ENSMUSG00000032735	319713	Ablim3	protein_coding	0.887003	6.00212	4.61049	0.000206372	0.0132731
ENSMUSG00000025270	11656	Alas2	protein_coding	-1.1635	3.84483	-4.6038	0.000209468	0.0134191
ENSMUSG00000040260	76441	Daam2	protein_coding	0.561979	4.39774	4.58841	0.000216761	0.013635
ENSMUSG00000078816	18752	Prkcg	protein_coding	1.11386	1.28141	4.58703	0.000217428	0.013635
ENSMUSG00000031353	245688	Rbbp7	protein_coding	-0.390527	6.1465	-4.58411	0.000218844	0.013635
ENSMUSG00000007892	56040	Rplp1	protein_coding	-0.479852	7.58588	-4.58383	0.000218978	0.013635
ENSMUSG00000051234	19823	Rnf7	protein_coding	-0.417268	5.1905	-4.58332	0.000219227	0.013635
ENSMUSG00000063727	18383	Tnfrsf11b	protein_coding	1.27648	2.75623	4.58315	0.000219313	0.013635
ENSMUSG00000080888	NA	NA	unprocessed_pseudogene	0.643629	1.66111	4.58061	0.000220554	0.013635
ENSMUSG00000038175	218203	Mylip	protein_coding	0.522178	5.57065	4.5789	0.000221397	0.013635
ENSMUSG00000086602	NA	NA	lncRNA	1.35012	2.4333	4.57699	0.000222338	0.013635
ENSMUSG00000040734	333654	Ppp1r13l	protein_coding	0.65087	3.62971	4.57535	0.000223155	0.013635
ENSMUSG00000020826	18126	Nos2	protein_coding	0.987655	2.3386	4.57489	0.00022338	0.013635
ENSMUSG00000073435	79059	Nme3	protein_coding	-0.553753	2.19742	-4.57398	0.000223834	0.013635
ENSMUSG00000018446	12261	C1qbp	protein_coding	-0.415701	5.42622	-4.57373	0.000223961	0.013635
ENSMUSG00000046179	108961	E2f8	protein_coding	1.32762	-0.258804	4.57171	0.00022497	0.013635
ENSMUSG00000061119	72461	Prcp	protein_coding	0.428138	4.77124	4.57084	0.000225406	0.013635
ENSMUSG00000083282	56464	Ctsf	protein_coding	0.403621	5.01543	4.56907	0.000226292	0.0136379
ENSMUSG00000056612	18938	Ppp1r14b	protein_coding	-0.690259	4.32028	-4.5591	0.000231372	0.0138926
ENSMUSG00000026657	209630	Frmd4a	protein_coding	0.537492	4.78235	4.55297	0.000234556	0.0140319
ENSMUSG00000002343	76813	Armc6	protein_coding	-0.604918	1.77797	-4.54691	0.00023774	0.0141703
ENSMUSG00000063888	66229	Rpl7l1	protein_coding	-0.364282	4.89585	-4.54483	0.000238845	0.0141842
ENSMUSG00000036144	17286	Meox2	protein_coding	0.853098	3.92255	4.54292	0.000239862	0.0141928
ENSMUSG00000028364	21923	Tnc	protein_coding	1.33908	3.53071	4.54129	0.000240734	0.0141929
ENSMUSG00000027323	19361	Rad51	protein_coding	1.16162	0.219744	4.53837	0.000242309	0.0142341
ENSMUSG00000041890	26431	Git2	protein_coding	0.323706	6.37064	4.53444	0.000244439	0.0143076
ENSMUSG00000050919	238803	Zfp366	protein_coding	0.986546	4.33775	4.51922	0.000252875	0.0147483
ENSMUSG00000021411	66895	Pxdc1	protein_coding	1.08804	3.37055	4.51509	0.000255214	0.0148006
ENSMUSG00000036617	208618	Etl4	protein_coding	0.98334	6.31386	4.51214	0.000256897	0.0148006
ENSMUSG00000028649	11426	Macf1	protein_coding	0.350064	9.23625	4.51064	0.000257759	0.0148006
ENSMUSG00000028037	99899	Ifi44	protein_coding	0.779771	2.15467	4.50925	0.00025856	0.0148006
ENSMUSG00000031734	16373	Irx3	protein_coding	0.810696	1.7447	4.50858	0.000258943	0.0148006
ENSMUSG00000026374	22099	Tsn	protein_coding	-0.337278	5.38876	-4.50809	0.000259228	0.0148006
ENSMUSG00000027367	99138	Stard7	protein_coding	-0.368871	5.80755	-4.5045	0.000261312	0.0148674
ENSMUSG00000032456	74080	Nmnat3	protein_coding	-0.61973	3.78693	-4.49669	0.000265905	0.015076
ENSMUSG00000042699	13211	Dhx9	protein_coding	-0.266366	6.69362	-4.48824	0.000270963	0.0153094
ENSMUSG00000022537	224090	Tmem44	protein_coding	0.930337	2.96806	4.47895	0.000276644	0.0154175
ENSMUSG00000030888	101867	Rrp8	protein_coding	-0.566476	3.51397	-4.47815	0.000277138	0.0154175
ENSMUSG00000006589	11821	Aprt	protein_coding	-0.600739	3.39367	-4.4764	0.000278219	0.0154175
ENSMUSG00000038623	107769	Tm6sf1	protein_coding	0.524579	4.40238	4.47633	0.000278265	0.0154175
ENSMUSG00000010406	68836	Mrpl52	protein_coding	-0.367229	3.85167	-4.47601	0.000278461	0.0154175
ENSMUSG00000034687	231470	Fras1	protein_coding	0.859636	4.39211	4.47585	0.000278561	0.0154175
ENSMUSG00000043683	14154	Fem1a	protein_coding	-0.328288	5.94533	-4.47255	0.000280622	0.0154229
ENSMUSG00000109209	NA	NA	TEC	1.36486	0.302026	4.47128	0.00028142	0.0154229
ENSMUSG00000085925	353326	Rtl1	protein_coding	0.720724	1.9439	4.47115	0.000281501	0.0154229
ENSMUSG00000028413	14595	B4galt1	protein_coding	-0.471868	6.6813	-4.46122	0.000287808	0.0156921
ENSMUSG00000020650	12033	Bcap29	protein_coding	-0.325796	4.24773	-4.45861	0.00028949	0.0156921
ENSMUSG00000021250	14281	Fos	protein_coding	-1.36904	2.88278	-4.457	0.000290537	0.0156921
ENSMUSG00000000740	270106	Rpl13	protein_coding	-0.46741	7.15113	-4.45532	0.00029163	0.0156921
ENSMUSG00000017314	50997	Mpp2	protein_coding	0.344652	4.215	4.45436	0.000292251	0.0156921
ENSMUSG00000033327	81877	Tnxb	protein_coding	0.458342	9.03873	4.45375	0.000292652	0.0156921
ENSMUSG00000033952	12316	Aspm	protein_coding	2.10792	0.980471	4.45296	0.000293166	0.0156921
ENSMUSG00000103192	NA	NA	TEC	1.1582	0.720721	4.44892	0.000295823	0.0157408
ENSMUSG00000041417	18708	Pik3r1	protein_coding	-0.853339	8.66992	-4.44864	0.00029601	0.0157408
ENSMUSG00000031502	12826	Col4a1	protein_coding	0.777329	9.66422	4.44116	0.000300998	0.0159539
ENSMUSG00000031167	19652	Rbm3	protein_coding	-0.451731	6.50366	-4.43807	0.000303085	0.0160123
ENSMUSG00000060126	22070	Tpt1	protein_coding	-0.366946	9.70964	-4.43225	0.000307053	0.0161694
ENSMUSG00000032399	67891	Rpl4	protein_coding	-0.308175	8.46511	-4.43032	0.000308377	0.0161851
ENSMUSG00000037601	18102	Nme1	protein_coding	-0.596669	4.1151	-4.42893	0.00030934	0.0161851
ENSMUSG00000034906	215387	Ncaph	protein_coding	0.964663	1.37478	4.42264	0.000313716	0.0163615
ENSMUSG00000000805	12351	Car4	protein_coding	0.850819	4.65915	4.41416	0.000319719	0.0165687
ENSMUSG00000071072	56351	Ptges3	protein_coding	-0.30966	6.77549	-4.41305	0.000320516	0.0165687
ENSMUSG00000002625	54194	Akap8l	protein_coding	0.561771	5.69627	4.41262	0.000320822	0.0165687
ENSMUSG00000003444	67224	Med29	protein_coding	-0.379148	2.90215	-4.41095	0.00032202	0.0165687
ENSMUSG00000025266	237107	Gnl3l	protein_coding	-0.336398	5.203	-4.40978	0.000322866	0.0165687
ENSMUSG00000030411	384569	Nova2	protein_coding	1.10897	4.32113	4.40849	0.000323797	0.0165687
ENSMUSG00000054072	60440	Iigp1	protein_coding	0.895376	5.09647	4.40489	0.000326416	0.0166503
ENSMUSG00000030116	50530	Mfap5	protein_coding	0.712942	5.50233	4.4034	0.000327502	0.0166535
ENSMUSG00000027808	28146	Serp1	protein_coding	-0.358181	7.09173	-4.39992	0.000330063	0.016683
ENSMUSG00000107719	NA	NA	TEC	1.074	3.04227	4.39983	0.000330133	0.016683
ENSMUSG00000116581	NA	NA	lncRNA	1.58424	-0.497106	4.39101	0.000336704	0.016946
ENSMUSG00000032041	117149	Tirap	protein_coding	-0.447372	3.81098	-4.38948	0.000337865	0.016946
ENSMUSG00000040842	213491	Szrd1	protein_coding	-0.356275	5.84715	-4.38869	0.000338462	0.016946
ENSMUSG00000049422	103172	Chchd10	protein_coding	-0.77646	6.81257	-4.3871	0.000339667	0.0169542
ENSMUSG00000030313	320560	Dennd5b	protein_coding	0.408535	6.0898	4.38554	0.000340854	0.0169614
ENSMUSG00000037712	218952	Fermt2	protein_coding	0.367604	7.17901	4.3824	0.000343256	0.0170121
ENSMUSG00000034163	216345	Zfc3h1	protein_coding	0.35117	6.23116	4.38105	0.000344295	0.0170121
ENSMUSG00000033032	106877	Afap1l1	protein_coding	0.748361	3.89947	4.38012	0.000345009	0.0170121
ENSMUSG00000039623	231855	Ap5z1	protein_coding	0.292188	3.81015	4.37662	0.000347719	0.0170683
ENSMUSG00000003955	70186	Fam162a	protein_coding	-0.492609	4.00057	-4.37595	0.000348248	0.0170683
ENSMUSG00000027177	15259	Hipk3	protein_coding	0.340516	8.68237	4.37204	0.000351302	0.0171092
ENSMUSG00000107846	NA	NA	TEC	1.07062	1.28902	4.37183	0.00035147	0.0171092
ENSMUSG00000027654	71878	Fam83d	protein_coding	1.28009	0.424516	4.37086	0.000352236	0.0171092
ENSMUSG00000107801	NA	NA	TEC	1.20647	-0.0074062	4.36584	0.000356214	0.0172347
ENSMUSG00000024327	14977	Slc39a7	protein_coding	-0.392555	5.53183	-4.36309	0.000358416	0.0172347
ENSMUSG00000079363	17472	Gbp4	protein_coding	0.892382	4.44812	4.35898	0.000361727	0.0172347
ENSMUSG00000113555	NA	NA	processed_pseudogene	-0.548041	4.36236	-4.35885	0.000361828	0.0172347
ENSMUSG00000106386	NA	NA	TEC	0.864655	2.23551	4.35764	0.000362809	0.0172347
ENSMUSG00000039001	66481	Rps21	protein_coding	-0.400891	6.29679	-4.35673	0.000363549	0.0172347
ENSMUSG00000024542	70799	Cep192	protein_coding	0.365168	4.92404	4.35658	0.000363672	0.0172347
ENSMUSG00000027395	20017	Polr1b	protein_coding	-0.450703	3.59131	-4.35637	0.000363842	0.0172347
ENSMUSG00000038235	16456	F11r	protein_coding	0.375253	5.41667	4.35575	0.000364353	0.0172347
ENSMUSG00000048351	69893	Coa7	protein_coding	-0.596474	3.02313	-4.35152	0.000367818	0.0173482
ENSMUSG00000085363	NA	NA	lncRNA	1.15504	0.0825991	4.34833	0.000370452	0.017422
ENSMUSG00000030045	56284	Mrpl19	protein_coding	-0.388991	3.70914	-4.34655	0.000371936	0.0174395
ENSMUSG00000105985	NA	NA	TEC	0.769902	3.27562	4.34531	0.00037297	0.0174395
ENSMUSG00000034401	67946	Spata6	protein_coding	0.383038	4.52385	4.34098	0.000376602	0.0175589
ENSMUSG00000050382	16576	Kif7	protein_coding	0.40321	2.59325	4.33883	0.000378421	0.0175899
ENSMUSG00000086583	100043295	Gm15500	transcribed_processed_pseudogene	-0.460971	6.88611	-4.33764	0.000379428	0.0175899
ENSMUSG00000032401	235435	Lctl	protein_coding	1.18562	4.18891	4.33338	0.000383066	0.0177081
ENSMUSG00000053746	329384	Ptrh1	protein_coding	-0.839205	0.516535	-4.32958	0.000386339	0.0178088
ENSMUSG00000033918	381038	Parl	protein_coding	-0.407805	4.5328	-4.32393	0.000391259	0.0178901
ENSMUSG00000113764	NA	NA	lncRNA	1.37927	0.23489	4.32294	0.000392125	0.0178901
ENSMUSG00000057440	75739	Mpp7	protein_coding	0.520732	5.65343	4.32015	0.000394589	0.0178901
ENSMUSG00000030921	20128	Trim30a	protein_coding	0.472915	4.15038	4.31974	0.000394946	0.0178901
ENSMUSG00000036438	12314	Calm2	protein_coding	-0.343536	6.45834	-4.31873	0.000395843	0.0178901
ENSMUSG00000024451	106952	Arap3	protein_coding	0.802192	5.11302	4.31776	0.000396702	0.0178901
ENSMUSG00000053835	15042	H2-T24	protein_coding	0.598404	2.77365	4.31771	0.000396744	0.0178901
ENSMUSG00000038608	210293	Dock10	protein_coding	0.657066	5.55745	4.31754	0.000396897	0.0178901
ENSMUSG00000074682	67917	Zcchc3	protein_coding	-0.588359	2.7512	-4.31475	0.000399392	0.0179528
ENSMUSG00000047534	217653	Mis18bp1	protein_coding	1.38967	0.602303	4.31203	0.000401832	0.0180127
ENSMUSG00000090136	108167643	Gm10177	transcribed_processed_pseudogene	-0.591692	3.3978	-4.30904	0.000404528	0.0180755
ENSMUSG00000045328	229841	Cenpe	protein_coding	1.24768	1.22028	4.30766	0.00040578	0.0180755
ENSMUSG00000024785	59028	Rcl1	protein_coding	-0.555257	4.53015	-4.30501	0.000408199	0.0180755
ENSMUSG00000047675	20116	Rps8	protein_coding	-0.419654	7.01011	-4.30482	0.00040837	0.0180755
ENSMUSG00000025508	67186	Rplp2	protein_coding	-0.384626	7.31312	-4.30437	0.000408788	0.0180755
ENSMUSG00000099398	383435	Ms4a14	protein_coding	0.832638	1.29771	4.29591	0.00041661	0.0183715
ENSMUSG00000002308	54219	Cd320	protein_coding	-0.601635	4.30842	-4.28926	0.000422867	0.018597
ENSMUSG00000027639	56045	Samhd1	protein_coding	0.333619	6.23446	4.28578	0.000426176	0.0186485
ENSMUSG00000019647	20358	Sema6a	protein_coding	0.811671	5.70012	4.28562	0.000426329	0.0186485
ENSMUSG00000024436	66973	Mrps18b	protein_coding	-0.485479	4.65084	-4.28389	0.000427986	0.0186708
ENSMUSG00000022225	17228	Cma1	protein_coding	-0.92036	2.39872	-4.2815	0.000430288	0.0187011
ENSMUSG00000034324	208213	Tmem132c	protein_coding	-0.798343	0.840903	-4.27971	0.000432019	0.0187011
ENSMUSG00000053799	107371	Exoc6	protein_coding	0.393295	4.96618	4.27959	0.00043213	0.0187011
ENSMUSG00000031171	54632	Ftsj1	protein_coding	-0.337526	3.61187	-4.27813	0.000433547	0.0187127
ENSMUSG00000017493	16010	Igfbp4	protein_coding	-0.501477	8.4717	-4.27395	0.000437632	0.018839
ENSMUSG00000038543	229600	BC028528	protein_coding	0.666936	1.26627	4.27214	0.000439415	0.0188659
ENSMUSG00000055897	100043911	Ppp4r1l-ps	transcribed_unprocessed_pseudogene	0.407077	4.16015	4.26752	0.00044399	0.0190121
ENSMUSG00000031530	319520	Dusp4	protein_coding	-0.993988	5.40845	-4.26315	0.000448361	0.0191489
ENSMUSG00000041781	51786	Cpsf2	protein_coding	-0.290455	4.75091	-4.26191	0.000449606	0.0191518
ENSMUSG00000040952	20085	Rps19	protein_coding	-0.457026	6.93272	-4.25946	0.000452089	0.0192073
ENSMUSG00000042079	98758	Hnrnpf	protein_coding	-0.238717	7.36058	-4.2554	0.000456226	0.0193326
ENSMUSG00000031494	170786	Cd209a	protein_coding	-0.718289	1.92535	-4.25174	0.000459983	0.0194411
ENSMUSG00000026238	19231	Ptma	protein_coding	-0.298878	7.84472	-4.24855	0.000463285	0.01953
ENSMUSG00000026425	14270	Srgap2	protein_coding	0.384362	6.20962	4.24422	0.000467811	0.0195889
ENSMUSG00000060036	27367	Rpl3	protein_coding	-0.432506	7.87358	-4.24381	0.000468238	0.0195889
ENSMUSG00000043496	66873	Tril	protein_coding	0.523549	4.36477	4.24325	0.000468826	0.0195889
ENSMUSG00000034422	547253	Parp14	protein_coding	0.378718	6.22605	4.24188	0.00047027	0.0195889
ENSMUSG00000028268	55932	Gbp3	protein_coding	0.50615	4.03616	4.24147	0.000470702	0.0195889
ENSMUSG00000018583	27041	G3bp1	protein_coding	-0.248417	6.22352	-4.23486	0.000477737	0.0198109
ENSMUSG00000038046	67390	Mrm3	protein_coding	-0.565026	2.40018	-4.23308	0.000479648	0.0198109
ENSMUSG00000001525	22154	Tubb5	protein_coding	-0.494335	7.68049	-4.23304	0.000479688	0.0198109
ENSMUSG00000037661	71862	Gpr160	protein_coding	0.747643	3.7818	4.2309	0.000482006	0.0198562
ENSMUSG00000039512	224648	Uhrf1bp1	protein_coding	-0.386316	5.66789	-4.22716	0.000486067	0.0199481
ENSMUSG00000034855	15945	Cxcl10	protein_coding	0.815894	3.20449	4.22659	0.000486689	0.0199481
ENSMUSG00000002900	16777	Lamb1	protein_coding	0.332063	8.40287	4.2245	0.000488969	0.0199912
ENSMUSG00000030074	232313	Gxylt2	protein_coding	-0.41833	3.85444	-4.2231	0.000490512	0.0200041
ENSMUSG00000034731	380921	Dgkh	protein_coding	0.69595	5.23953	4.22112	0.000492696	0.0200429
ENSMUSG00000034570	170835	Inpp5j	protein_coding	-0.906473	0.2902	-4.21895	0.000495103	0.0200745
ENSMUSG00000028261	68493	Ndufaf4	protein_coding	-0.580511	4.13482	-4.2182	0.000495941	0.0200745
ENSMUSG00000040329	16196	Il7	protein_coding	-0.460384	2.22499	-4.21483	0.000499704	0.0201399
ENSMUSG00000037725	80986	Ckap2	protein_coding	1.49072	-0.17172	4.2128	0.000501983	0.0201399
ENSMUSG00000004837	71520	Grap	protein_coding	0.711143	3.01406	4.21206	0.000502818	0.0201399
ENSMUSG00000053964	16855	Lgals4	protein_coding	0.908799	3.57266	4.21113	0.000503867	0.0201399
ENSMUSG00000002289	57875	Angptl4	protein_coding	0.69165	7.92749	4.20983	0.00050534	0.0201399
ENSMUSG00000039470	70546	Zdhhc2	protein_coding	0.557334	3.0535	4.20866	0.000506675	0.0201399
ENSMUSG00000029675	13717	Eln	protein_coding	0.983806	6.79952	4.20848	0.000506876	0.0201399
ENSMUSG00000029561	23962	Oasl2	protein_coding	0.580686	5.12978	4.2076	0.000507873	0.0201399
ENSMUSG00000113185	NA	NA	lncRNA	1.48549	0.0174734	4.20648	0.000509159	0.0201399
ENSMUSG00000028270	14469	Gbp2	protein_coding	0.503355	5.97861	4.2052	0.00051062	0.0201399
ENSMUSG00000039037	26938	St6galnac5	protein_coding	-1.25534	2.80896	-4.20412	0.00051186	0.0201399
ENSMUSG00000006728	12567	Cdk4	protein_coding	-0.354581	5.65141	-4.20364	0.000512409	0.0201399
ENSMUSG00000020220	230895	Vps13d	protein_coding	0.348303	7.92681	4.20141	0.000514988	0.0201925
ENSMUSG00000031004	17345	Mki67	protein_coding	1.65476	3.4069	4.19994	0.000516685	0.0202103
ENSMUSG00000068245	219132	Phf11d	protein_coding	0.487509	3.4833	4.19773	0.000519261	0.0202517
ENSMUSG00000052911	16779	Lamb2	protein_coding	0.398718	7.05224	4.19689	0.000520232	0.0202517
ENSMUSG00000090862	68052	Rps13	protein_coding	-0.399925	6.48989	-4.19048	0.000527777	0.0204909
ENSMUSG00000029068	56036	Ccnl2	protein_coding	0.420438	6.98194	4.18829	0.00053038	0.0204909
ENSMUSG00000046364	26451	Rpl27a	protein_coding	-0.338875	6.3906	-4.18762	0.000531173	0.0204909
ENSMUSG00000046865	14113	Fbl	protein_coding	-0.540055	3.79019	-4.18742	0.000531413	0.0204909
ENSMUSG00000028089	68058	Chd1l	protein_coding	-0.412395	3.55934	-4.17981	0.000540573	0.0207948
ENSMUSG00000051166	319670	Eml5	protein_coding	0.48618	4.61086	4.17569	0.000545595	0.0208933
ENSMUSG00000062093	328451	Gm5088	transcribed_processed_pseudogene	-1.56865	-0.314515	-4.17471	0.000546805	0.0208933
ENSMUSG00000004100	235036	Ppan	protein_coding	-0.566943	3.78872	-4.17456	0.000546986	0.0208933
ENSMUSG00000033902	26390	Mapkbp1	protein_coding	0.564262	6.14435	4.17266	0.000549328	0.0209202
ENSMUSG00000021039	66354	Snw1	protein_coding	-0.25543	5.15652	-4.1719	0.000550262	0.0209202
ENSMUSG00000106202	NA	NA	lncRNA	0.86291	0.810759	4.16833	0.00055469	0.0210394
ENSMUSG00000030516	21872	Tjp1	protein_coding	0.414562	7.53492	4.16709	0.000556239	0.0210491
ENSMUSG00000040124	98376	Gorab	protein_coding	-0.377349	2.69894	-4.16309	0.000561267	0.0211901
ENSMUSG00000038658	226089	Ric1	protein_coding	0.292191	6.50968	4.159	0.000566443	0.0212825
ENSMUSG00000001270	12709	Ckb	protein_coding	-0.950519	5.3303	-4.15812	0.000567564	0.0212825
ENSMUSG00000026490	226751	Cdc42bpa	protein_coding	0.290512	6.93777	4.15806	0.000567638	0.0212825
ENSMUSG00000097767	330166	Miat	lncRNA	1.1382	2.44184	4.15175	0.000575744	0.0215286
ENSMUSG00000069833	66395	Ahnak	protein_coding	0.356337	11.6789	4.1505	0.000577366	0.0215286
ENSMUSG00000009418	215690	Nav1	protein_coding	0.375916	7.21498	4.14988	0.00057817	0.0215286
ENSMUSG00000028937	70025	Acot7	protein_coding	0.356806	4.04492	4.14806	0.000580539	0.0215674
ENSMUSG00000013629	69719	Cad	protein_coding	-0.507986	4.51214	-4.14098	0.000589848	0.0218633
ENSMUSG00000025794	67115	Rpl14	protein_coding	-0.348103	7.15088	-4.13765	0.000594269	0.0219446
ENSMUSG00000112478	NA	NA	lncRNA	1.2889	0.133361	4.1373	0.000594739	0.0219446
ENSMUSG00000117429	NA	NA	TEC	0.598858	3.58764	4.13593	0.000596576	0.0219626
ENSMUSG00000092323	NA	NA	lncRNA	1.45445	5.66779	4.13286	0.000600711	0.0220649
ENSMUSG00000026131	13518	Dst	protein_coding	0.48408	9.8337	4.12824	0.000606969	0.0222446
ENSMUSG00000044367	69309	Slc16a13	protein_coding	0.609318	2.27917	4.12616	0.000609823	0.0222452
ENSMUSG00000044600	66818	Smim7	protein_coding	-0.324981	4.93539	-4.12614	0.000609851	0.0222452
ENSMUSG00000020893	18626	Per1	protein_coding	0.706916	6.82073	4.12431	0.000612359	0.0222452
ENSMUSG00000017716	11799	Birc5	protein_coding	1.73995	-0.323988	4.12424	0.000612455	0.0222452
ENSMUSG00000069303	665622	H2bc24	protein_coding	1.47157	0.519651	4.12112	0.000616764	0.0223034
ENSMUSG00000034243	224139	Golgb1	protein_coding	0.376931	7.77046	4.1204	0.000617761	0.0223034
ENSMUSG00000032892	57785	Rangrf	protein_coding	-0.678683	0.665705	-4.12011	0.000618168	0.0223034
ENSMUSG00000025068	14873	Gsto1	protein_coding	-0.58576	5.79445	-4.11908	0.000619602	0.0223057
ENSMUSG00000036356	234356	Csgalnact1	protein_coding	0.660962	2.50713	4.11739	0.000621956	0.022341
ENSMUSG00000044317	319197	Gpr4	protein_coding	1.02085	3.44885	4.11345	0.00062749	0.0224489
ENSMUSG00000027806	72033	Tsc22d2	protein_coding	0.352648	6.4733	4.11329	0.000627719	0.0224489
ENSMUSG00000020361	15525	Hspa4	protein_coding	-0.306579	6.86165	-4.10793	0.000635317	0.0226708
ENSMUSG00000024258	69241	Polr2d	protein_coding	-0.364192	3.01504	-4.0995	0.00064748	0.0229939
ENSMUSG00000000934	72960	Top1mt	protein_coding	-0.446383	2.98559	-4.09875	0.000648573	0.0229939
ENSMUSG00000032175	54721	Tyk2	protein_coding	0.231157	4.63819	4.09872	0.000648611	0.0229939
ENSMUSG00000028487	242509	Bnc2	protein_coding	-0.515616	6.74765	-4.09064	0.000660495	0.0233643
ENSMUSG00000087382	74161	Ctcflos	lncRNA	0.840794	5.10928	4.08922	0.000662613	0.0233884
ENSMUSG00000020089	67895	Ppa1	protein_coding	-0.792443	6.51691	-4.0868	0.00066622	0.0234648
ENSMUSG00000044405	246747	Adig	protein_coding	-0.57706	5.71369	-4.08529	0.000668491	0.0234939
ENSMUSG00000073491	623121	Ifi213	protein_coding	0.895755	1.45762	4.08083	0.000675228	0.0236795
ENSMUSG00000029992	14583	Gfpt1	protein_coding	-0.290479	6.71268	-4.07778	0.000679878	0.0237913
ENSMUSG00000020486	18952	Septin4	protein_coding	0.856124	3.71416	4.07587	0.0006828	0.0238049
ENSMUSG00000003923	21780	Tfam	protein_coding	-0.28414	4.14583	-4.07535	0.000683596	0.0238049
ENSMUSG00000023030	18174	Slc11a2	protein_coding	-0.340613	4.54616	-4.07467	0.000684653	0.0238049
ENSMUSG00000063904	75221	Dpp3	protein_coding	-0.257609	4.55329	-4.07011	0.000691697	0.0239026
ENSMUSG00000027312	11990	Atrn	protein_coding	-0.564	7.56025	-4.07001	0.000691865	0.0239026
ENSMUSG00000084319	NA	NA	processed_pseudogene	-0.551275	3.17228	-4.0699	0.000692027	0.0239026
ENSMUSG00000107091	NA	NA	TEC	0.98012	1.20562	4.06906	0.000693341	0.0239026
ENSMUSG00000016918	240725	Sulf1	protein_coding	0.445355	6.01531	4.06676	0.000696929	0.0239755
ENSMUSG00000032193	16835	Ldlr	protein_coding	-1.14342	5.10108	-4.06445	0.000700569	0.0240466
ENSMUSG00000106570	NA	NA	TEC	0.984157	1.19311	4.06357	0.000701949	0.0240466
ENSMUSG00000024059	78785	Clip4	protein_coding	-0.758396	2.39262	-4.05571	0.000714465	0.0244239
ENSMUSG00000022554	59053	Hgh1	protein_coding	-0.632387	1.45181	-4.05263	0.000719433	0.0245005
ENSMUSG00000027508	94212	Pag1	protein_coding	0.455645	5.02529	4.05205	0.000720377	0.0245005
ENSMUSG00000093598	NA	NA	lncRNA	0.934637	1.7323	4.05113	0.000721857	0.0245005
ENSMUSG00000036502	245386	Tmem255a	protein_coding	-0.868615	4.86459	-4.0506	0.000722727	0.0245005
ENSMUSG00000018707	13424	Dync1h1	protein_coding	0.292584	9.15858	4.04926	0.000724902	0.0245118
ENSMUSG00000012443	16551	Kif11	protein_coding	1.28026	1.25836	4.04782	0.000727264	0.0245118
ENSMUSG00000017999	228889	Ddx27	protein_coding	-0.401868	5.2686	-4.04762	0.000727582	0.0245118
ENSMUSG00000045868	74558	Gvin1	protein_coding	0.751451	6.68093	4.04523	0.000731504	0.0245474
ENSMUSG00000020272	20868	Stk10	protein_coding	0.377115	4.43272	4.04514	0.000731656	0.0245474
ENSMUSG00000019872	57319	Smpdl3a	protein_coding	0.440163	6.0569	4.04399	0.000733554	0.0245605
ENSMUSG00000024833	18969	Pola2	protein_coding	0.515004	3.902	4.04042	0.000739471	0.0247078
ENSMUSG00000021546	15387	Hnrnpk	protein_coding	-0.258689	8.14904	-4.03862	0.000742464	0.0247459
ENSMUSG00000003477	21743	Inmt	protein_coding	-1.23475	5.53373	-4.03791	0.000743655	0.0247459
ENSMUSG00000047514	22110	Tspyl1	protein_coding	-0.240949	5.78616	-4.03558	0.000747563	0.0248078
ENSMUSG00000018983	242705	E2f2	protein_coding	0.682814	1.12769	4.03438	0.000749572	0.0248078
ENSMUSG00000042688	50772	Mapk6	protein_coding	-0.712588	7.55983	-4.03408	0.000750087	0.0248078
ENSMUSG00000042918	74490	Mamstr	protein_coding	0.584449	2.26495	4.03015	0.000756742	0.0249771
ENSMUSG00000102352	NA	NA	TEC	0.836397	2.39631	4.02839	0.000759743	0.0250254
ENSMUSG00000030287	16439	Itpr2	protein_coding	0.59636	5.88871	4.02642	0.000763118	0.0250854
ENSMUSG00000031453	19414	Rasa3	protein_coding	-0.286568	7.53606	-4.02553	0.000764648	0.0250854
ENSMUSG00000021477	13039	Ctsl	protein_coding	0.585044	7.83231	4.02428	0.0007668	0.0251054
ENSMUSG00000038335	104662	Tsr1	protein_coding	-0.399403	3.94512	-4.02248	0.000769906	0.0251564
ENSMUSG00000031803	72297	B3gnt3	protein_coding	0.716066	3.48952	4.02096	0.000772543	0.025192
ENSMUSG00000021779	21834	Thrb	protein_coding	0.365645	5.83724	4.01631	0.000780676	0.0253923
ENSMUSG00000039456	338467	Morc3	protein_coding	0.285274	4.76685	4.01567	0.000781805	0.0253923
ENSMUSG00000102621	NA	NA	TEC	1.21523	1.20682	4.01238	0.0007876	0.0255295
ENSMUSG00000056492	224792	Adgrf5	protein_coding	0.80004	8.29422	4.00828	0.000794897	0.0256236
ENSMUSG00000033705	668880	Stard9	protein_coding	0.440734	6.19935	4.00643	0.000798216	0.0256236
ENSMUSG00000024793	85030	Tnfrsf25	protein_coding	1.01768	0.236997	4.00508	0.000800653	0.0256236
ENSMUSG00000087001	NA	NA	lncRNA	1.21506	1.22113	4.005	0.000800784	0.0256236
ENSMUSG00000016554	55944	Eif3d	protein_coding	-0.330509	5.7658	-4.0045	0.000801683	0.0256236
ENSMUSG00000082686	100417901	Gm12961	processed_pseudogene	0.834812	0.60194	4.00429	0.000802067	0.0256236
ENSMUSG00000104994	NA	NA	TEC	0.877868	0.885732	4.00335	0.000803763	0.0256236
ENSMUSG00000072596	13587	Ear2	protein_coding	-1.00452	2.0427	-4.00312	0.000804176	0.0256236
ENSMUSG00000021846	93834	Peli2	protein_coding	0.322125	6.09762	4.0018	0.00080658	0.0256236
ENSMUSG00000047710	101994	Champ1	protein_coding	-0.354413	4.38988	-4.00178	0.000806608	0.0256236
ENSMUSG00000106073	NA	NA	TEC	0.890829	4.16834	4.00111	0.000807823	0.0256236
ENSMUSG00000029720	NA	NA	protein_coding	0.645274	3.82882	3.99986	0.000810093	0.0256456
ENSMUSG00000007080	18973	Pole	protein_coding	0.541334	2.83413	3.99298	0.00082273	0.0259265
ENSMUSG00000003865	14936	Gys1	protein_coding	-0.52999	7.35584	-3.99272	0.000823225	0.0259265
ENSMUSG00000032609	78267	Klhdc8b	protein_coding	0.591921	4.19001	3.99184	0.000824844	0.0259265
ENSMUSG00000012848	20103	Rps5	protein_coding	-0.412306	7.20936	-3.99048	0.000827373	0.0259265
ENSMUSG00000002017	72722	Fam98a	protein_coding	-0.277918	4.58224	-3.99016	0.000827969	0.0259265
ENSMUSG00000085887	653030	Arhgap27os3	lncRNA	1.05319	0.156415	3.98986	0.000828526	0.0259265
ENSMUSG00000021360	14538	Gcnt2	protein_coding	0.428231	5.28191	3.98665	0.000834547	0.0260408
ENSMUSG00000020250	50493	Txnrd1	protein_coding	-0.412403	5.6422	-3.9862	0.00083538	0.0260408
ENSMUSG00000041231	79560	Ublcp1	protein_coding	-0.377034	4.51601	-3.98431	0.000838944	0.0261019
ENSMUSG00000019055	18822	Plod1	protein_coding	0.328331	6.10574	3.98284	0.000841726	0.0261385
ENSMUSG00000016520	140887	Lnx2	protein_coding	-0.554028	5.3055	-3.98178	0.000843729	0.0261508
ENSMUSG00000042284	109700	Itga1	protein_coding	0.741463	7.12317	3.97987	0.000847365	0.026182
ENSMUSG00000055862	71564	Izumo4	protein_coding	0.538062	2.82234	3.97956	0.000847955	0.026182
ENSMUSG00000020205	21664	Phlda1	protein_coding	-1.0654	3.42093	-3.97856	0.000849865	0.0261913
ENSMUSG00000027082	21788	Tfpi	protein_coding	-0.376268	4.58627	-3.97746	0.000851978	0.0262068
ENSMUSG00000069893	667214	9930111J21Rik1	protein_coding	0.383084	4.03939	3.97659	0.000853642	0.0262084
ENSMUSG00000063480	20826	Snu13	protein_coding	-0.28005	5.41181	-3.97477	0.000857147	0.0262315
ENSMUSG00000036960	229933	Clca2	protein_coding	1.07774	0.608055	3.97446	0.000857735	0.0262315
ENSMUSG00000105692	NA	NA	TEC	0.542601	2.34215	3.97335	0.000859894	0.0262315
ENSMUSG00000002129	67465	Sf3a1	protein_coding	-0.287577	5.45492	-3.97273	0.00086109	0.0262315
ENSMUSG00000110195	207728	Pde2a	protein_coding	0.869158	6.30589	3.97203	0.000862455	0.0262315
ENSMUSG00000067288	54127	Rps28	protein_coding	-0.424013	5.78243	-3.97052	0.000865377	0.0262506
ENSMUSG00000099349	73339	1700047G03Rik	lncRNA	1.3486	-0.354145	3.97004	0.000866308	0.0262506
ENSMUSG00000003541	15937	Ier3	protein_coding	-0.673764	2.73206	-3.9674	0.000871486	0.0263385
ENSMUSG00000006127	19062	Inpp5k	protein_coding	0.231235	5.52865	3.96691	0.000872448	0.0263385
ENSMUSG00000022623	58234	Shank3	protein_coding	0.893466	6.37485	3.96409	0.000877998	0.02641
ENSMUSG00000051335	328232	Gfod1	protein_coding	0.743507	4.60227	3.96375	0.000878663	0.02641
ENSMUSG00000032754	170756	Slc8b1	protein_coding	0.561961	5.04627	3.96323	0.000879684	0.02641
ENSMUSG00000000078	23849	Klf6	protein_coding	0.481899	6.83982	3.96162	0.00088288	0.0264571
ENSMUSG00000049396	276919	Gemin4	protein_coding	-0.626023	2.748	-3.95735	0.000891407	0.0266425
ENSMUSG00000018659	103711	Pnpo	protein_coding	-0.372379	4.34285	-3.9565	0.000893115	0.0266425
ENSMUSG00000030879	27397	Mrpl17	protein_coding	-0.323117	5.51648	-3.95593	0.000894257	0.0266425
ENSMUSG00000057134	211488	Ado	protein_coding	-0.330939	5.04661	-3.95526	0.000895614	0.0266425
ENSMUSG00000020859	70834	Spag9	protein_coding	0.266367	7.82555	3.95022	0.000905831	0.0267863
ENSMUSG00000037531	74600	Mrpl47	protein_coding	-0.433462	3.42506	-3.94964	0.000907005	0.0267863
ENSMUSG00000026728	22352	Vim	protein_coding	0.485796	9.1401	3.94908	0.000908147	0.0267863
ENSMUSG00000004891	18008	Nes	protein_coding	1.01074	4.15024	3.94861	0.00090911	0.0267863
ENSMUSG00000063450	319565	Syne2	protein_coding	0.41778	8.46816	3.94839	0.000909563	0.0267863
ENSMUSG00000050994	215772	Adgb	protein_coding	1.02565	1.37727	3.94693	0.000912558	0.0267863
ENSMUSG00000027201	17876	Myef2	protein_coding	0.354737	4.20699	3.94653	0.000913373	0.0267863
ENSMUSG00000042961	268780	Egflam	protein_coding	0.572157	3.01069	3.94425	0.000918077	0.0267863
ENSMUSG00000034563	72278	Ccpg1	protein_coding	0.238324	6.32153	3.94409	0.000918409	0.0267863
ENSMUSG00000044338	23796	Aplnr	protein_coding	1.19862	3.72771	3.94314	0.000920368	0.0267863
ENSMUSG00000087233	NA	NA	processed_pseudogene	1.41006	0.213694	3.94313	0.000920402	0.0267863
ENSMUSG00000017754	18830	Pltp	protein_coding	0.619789	6.37624	3.94284	0.000920987	0.0267863
ENSMUSG00000115647	NA	NA	TEC	0.951425	0.897189	3.94243	0.000921849	0.0267863
ENSMUSG00000033685	22228	Ucp2	protein_coding	0.338514	7.23624	3.9381	0.000930861	0.027
ENSMUSG00000062488	667370	Ifit3b	protein_coding	0.834745	2.15115	3.93647	0.000934299	0.0270514
ENSMUSG00000033307	17319	Mif	protein_coding	-0.454362	4.82012	-3.93313	0.000941339	0.0272069
ENSMUSG00000044864	99696	Ankrd50	protein_coding	0.286509	5.85253	3.93228	0.000943149	0.0272109
ENSMUSG00000042594	16923	Sh2b3	protein_coding	0.316047	5.76857	3.92956	0.000948936	0.0273293
ENSMUSG00000051375	75599	Pcdh1	protein_coding	0.759534	5.25161	3.9265	0.000955498	0.0274697
ENSMUSG00000034317	66949	Trim59	protein_coding	0.873293	1.45342	3.92333	0.000962323	0.0276172
ENSMUSG00000026970	56878	Rbms1	protein_coding	0.205764	7.08529	3.92243	0.000964274	0.0276244
ENSMUSG00000021427	107513	Ssr1	protein_coding	-0.316948	6.95034	-3.91917	0.000971378	0.0277217
ENSMUSG00000029207	11787	Apbb2	protein_coding	0.50565	6.14003	3.91904	0.00097166	0.0277217
ENSMUSG00000042675	66090	Ypel3	protein_coding	0.461116	6.14059	3.91853	0.000972781	0.0277217
ENSMUSG00000074896	15959	Ifit3	protein_coding	0.719688	3.66738	3.91731	0.00097546	0.0277351
ENSMUSG00000031583	22427	Wrn	protein_coding	0.28789	5.48603	3.91676	0.00097666	0.0277351
ENSMUSG00000016319	11740	Slc25a5	protein_coding	-0.431186	7.4859	-3.91537	0.00097973	0.0277738
ENSMUSG00000015880	54392	Ncapg	protein_coding	1.29716	0.408386	3.91425	0.000982205	0.0277825
ENSMUSG00000107320	NA	NA	TEC	0.566077	2.72733	3.91282	0.000985365	0.0277825
ENSMUSG00000038296	233733	Galnt18	protein_coding	0.623834	3.51676	3.91178	0.000987674	0.0277825
ENSMUSG00000030729	70974	Pgm2l1	protein_coding	0.347075	4.30769	3.91128	0.000988778	0.0277825
ENSMUSG00000029638	170772	Glcci1	protein_coding	0.517953	5.30466	3.90979	0.000992111	0.0277825
ENSMUSG00000035545	232798	Leng8	protein_coding	0.503027	7.45905	3.90966	0.000992402	0.0277825
ENSMUSG00000035441	338367	Myo1d	protein_coding	0.32066	5.73497	3.90956	0.000992608	0.0277825
ENSMUSG00000025381	56530	Cnpy2	protein_coding	-0.303818	4.89049	-3.90833	0.000995367	0.0277825
ENSMUSG00000025269	77622	Apex2	protein_coding	0.419688	4.73163	3.90831	0.000995404	0.0277825
ENSMUSG00000029581	14086	Fscn1	protein_coding	0.693289	5.0204	3.90678	0.000998843	0.0278308
ENSMUSG00000061024	59014	Rrs1	protein_coding	-0.398784	4.09282	-3.90495	0.00100296	0.0278978
ENSMUSG00000034839	67557	Larp6	protein_coding	-0.691582	1.89747	-3.90322	0.00100688	0.0279405
ENSMUSG00000062070	18655	Pgk1	protein_coding	-0.426697	6.33947	-3.90263	0.00100821	0.0279405
ENSMUSG00000070547	233231	Mrgprb1	protein_coding	-1.2502	0.836817	-3.90148	0.00101083	0.0279405
ENSMUSG00000029994	11746	Anxa4	protein_coding	-0.258816	5.549	-3.90107	0.00101176	0.0279405
ENSMUSG00000075232	11702	Amd1	protein_coding	-0.726766	5.05592	-3.90016	0.00101384	0.0279405
ENSMUSG00000034452	214111	Slc24a1	protein_coding	0.979175	0.2476	3.89974	0.0010148	0.0279405
ENSMUSG00000062619	67101	2310039H08Rik	protein_coding	-0.58959	3.80859	-3.89846	0.00101771	0.0279734
ENSMUSG00000058600	19946	Rpl30	protein_coding	-0.279481	7.03115	-3.8965	0.00102221	0.0280496
ENSMUSG00000027469	72119	Tpx2	protein_coding	1.538	0.794461	3.89538	0.00102479	0.028073
ENSMUSG00000032640	269941	Chsy1	protein_coding	-0.531146	4.75833	-3.89167	0.00103339	0.0282372
ENSMUSG00000021870	83997	Slmap	protein_coding	-0.325953	7.06018	-3.8913	0.00103425	0.0282372
ENSMUSG00000020766	14635	Galk1	protein_coding	-0.623295	2.48718	-3.89024	0.00103673	0.0282421
ENSMUSG00000038416	69957	Cdc16	protein_coding	-0.245779	5.40913	-3.8896	0.00103823	0.0282421
ENSMUSG00000020303	20856	Stc2	protein_coding	-0.828699	3.52614	-3.88899	0.00103964	0.0282421
ENSMUSG00000022218	21816	Tgm1	protein_coding	-0.859084	0.681913	-3.88753	0.00104306	0.0282766
ENSMUSG00000035164	244871	Zc3h12c	protein_coding	0.276144	4.38222	3.88697	0.00104439	0.0282766
ENSMUSG00000032489	16578	Kif9	protein_coding	0.679951	1.07643	3.88418	0.00105097	0.0283588
ENSMUSG00000029335	110075	Bmp3	protein_coding	0.997703	5.48316	3.88412	0.00105111	0.0283588
ENSMUSG00000037005	170745	Xpnpep2	protein_coding	-0.79554	2.90521	-3.88347	0.00105265	0.0283588
ENSMUSG00000031360	55936	Ctps2	protein_coding	0.34522	5.53006	3.88196	0.00105621	0.0284077
ENSMUSG00000095115	319622	Itpripl2	protein_coding	0.256125	6.02214	3.87836	0.00106481	0.0285917
ENSMUSG00000055296	242474	Tmem245	protein_coding	0.453152	8.28361	3.87559	0.00107148	0.0286954
ENSMUSG00000024164	12266	C3	protein_coding	-0.600426	11.8385	-3.87458	0.0010739	0.0286954
ENSMUSG00000028631	60613	Kcnq4	protein_coding	0.65581	3.81477	3.87389	0.00107557	0.0286954
ENSMUSG00000021773	69156	Comtd1	protein_coding	-0.562447	2.46077	-3.87383	0.00107573	0.0286954
ENSMUSG00000055639	13134	Dach1	protein_coding	0.884238	3.43232	3.86726	0.00109174	0.0290191
ENSMUSG00000057143	319236	Trim12c	protein_coding	0.307969	3.95281	3.86681	0.00109286	0.0290191
ENSMUSG00000031340	14404	Gabre	protein_coding	0.794022	2.30302	3.86666	0.00109321	0.0290191
ENSMUSG00000004383	16795	Large1	protein_coding	0.247381	5.14878	3.86246	0.00110361	0.029164
ENSMUSG00000033278	19274	Ptprm	protein_coding	0.445562	6.7712	3.86185	0.00110512	0.029164
ENSMUSG00000040945	108911	Rcc2	protein_coding	-0.344565	5.33958	-3.8617	0.00110549	0.029164
ENSMUSG00000000632	20370	Sez6	protein_coding	1.14751	-0.0279483	3.86052	0.00110844	0.029164
ENSMUSG00000004996	67873	Mri1	protein_coding	-0.386125	3.68213	-3.86039	0.00110876	0.029164
ENSMUSG00000037239	101809	Spred3	protein_coding	0.576578	2.64632	3.85974	0.00111038	0.029164
ENSMUSG00000056501	12608	Cebpb	protein_coding	-0.943152	5.98831	-3.8594	0.00111122	0.029164
ENSMUSG00000032946	19395	Rasgrp2	protein_coding	0.631877	4.69481	3.85761	0.0011157	0.0292346
ENSMUSG00000025613	12469	Cct8	protein_coding	-0.245431	6.17641	-3.8546	0.0011233	0.0293015
ENSMUSG00000002668	70785	Dennd1c	protein_coding	0.570266	2.49537	3.85344	0.00112622	0.0293015
ENSMUSG00000022012	239188	Enox1	protein_coding	0.535292	2.23069	3.85167	0.00113071	0.0293015
ENSMUSG00000106720	NA	NA	TEC	0.841778	1.4784	3.85146	0.00113126	0.0293015
ENSMUSG00000037362	18133	Ccn3	protein_coding	0.686017	3.01044	3.85134	0.00113156	0.0293015
ENSMUSG00000021733	218756	Slc4a7	protein_coding	0.4083	5.93215	3.8513	0.00113167	0.0293015
ENSMUSG00000033191	21846	Tie1	protein_coding	0.76535	5.02788	3.85104	0.00113233	0.0293015
ENSMUSG00000031871	12562	Cdh5	protein_coding	1.06205	7.60577	3.84976	0.00113559	0.0293015
ENSMUSG00000118332	67238	Fam220a	protein_coding	-0.553973	3.69428	-3.84974	0.00113564	0.0293015
ENSMUSG00000107881	NA	NA	TEC	0.44892	6.86114	3.8495	0.00113626	0.0293015
ENSMUSG00000036882	233071	Arhgap33	protein_coding	0.725116	1.27648	3.84688	0.00114298	0.0293667
ENSMUSG00000006057	11951	Atp5g1	protein_coding	-0.494508	5.09198	-3.84683	0.0011431	0.0293667
ENSMUSG00000022427	223696	Tomm22	protein_coding	-0.335534	4.8591	-3.8464	0.0011442	0.0293667
ENSMUSG00000028609	17149	Magoh	protein_coding	-0.383443	3.50253	-3.8443	0.00114962	0.0294593
ENSMUSG00000115301	105245899	Gm6330	transcribed_processed_pseudogene	0.867741	1.5407	3.84324	0.00115237	0.0294832
ENSMUSG00000073409	110557	H2-Q6	protein_coding	0.767247	3.96317	3.84055	0.00115937	0.029591
ENSMUSG00000039934	212167	Gsap	protein_coding	0.515775	2.46518	3.83944	0.00116228	0.029591
ENSMUSG00000022803	64082	Popdc2	protein_coding	-0.755229	2.04777	-3.83919	0.00116294	0.029591
ENSMUSG00000097564	NA	NA	lncRNA	0.717141	0.123831	3.83884	0.00116385	0.029591
ENSMUSG00000060548	29820	Tnfrsf19	protein_coding	-0.918568	3.05055	-3.83669	0.0011695	0.0296881
ENSMUSG00000030357	14228	Fkbp4	protein_coding	-0.346967	5.65332	-3.83319	0.00117873	0.0298759
ENSMUSG00000004748	67900	Mtfp1	protein_coding	-0.994801	2.37608	-3.83127	0.00118383	0.0299585
ENSMUSG00000033751	102060	Gadd45gip1	protein_coding	-0.344117	4.12465	-3.83039	0.0011862	0.0299717
ENSMUSG00000112547	NA	NA	lncRNA	-0.953459	0.564704	-3.82602	0.00119791	0.0302207
ENSMUSG00000028475	71406	Spaar	protein_coding	1.07352	3.80571	3.82435	0.00120243	0.0302878
ENSMUSG00000021182	68339	Ccdc88c	protein_coding	0.667478	4.65127	3.82287	0.00120643	0.0303272
ENSMUSG00000029507	56361	Pus1	protein_coding	-0.407503	3.25615	-3.82239	0.00120772	0.0303272
ENSMUSG00000040463	18432	Mybbp1a	protein_coding	-0.26813	6.03149	-3.81999	0.00121427	0.0304448
ENSMUSG00000040084	12236	Bub1b	protein_coding	0.77499	1.89294	3.81913	0.00121662	0.0304566
ENSMUSG00000017550	237877	Atad5	protein_coding	0.442036	2.4425	3.81794	0.00121989	0.0304915
ENSMUSG00000104156	NA	NA	lncRNA	0.485649	2.95022	3.81459	0.0012291	0.0306323
ENSMUSG00000066036	69116	Ubr4	protein_coding	0.237934	8.79101	3.81374	0.00123146	0.0306323
ENSMUSG00000075031	319178	H2bc3	protein_coding	1.17288	0.603183	3.81344	0.00123229	0.0306323
ENSMUSG00000030677	110033	Kif22	protein_coding	1.12122	0.468572	3.81317	0.00123305	0.0306323
ENSMUSG00000000142	12006	Axin2	protein_coding	-0.51511	4.94754	-3.80957	0.00124308	0.0308025
ENSMUSG00000025889	20617	Snca	protein_coding	-1.20244	1.03921	-3.80934	0.00124371	0.0308025
ENSMUSG00000027715	12428	Ccna2	protein_coding	1.38184	1.43426	3.80868	0.00124558	0.0308025
ENSMUSG00000028988	67087	Ctnnbip1	protein_coding	0.611306	4.14713	3.80705	0.00125015	0.030853
ENSMUSG00000027522	228960	Stx16	protein_coding	0.247804	5.58418	3.80654	0.00125158	0.030853
ENSMUSG00000049881	69953	2810025M15Rik	transcribed_processed_pseudogene	0.508373	1.78912	3.80592	0.00125331	0.030853
ENSMUSG00000029521	50883	Chek2	protein_coding	0.524696	2.37595	3.80476	0.0012566	0.0308753
ENSMUSG00000061458	217431	Nol10	protein_coding	-0.44866	3.2186	-3.8037	0.0012596	0.0308753
ENSMUSG00000027562	12349	Car2	protein_coding	-0.856451	2.28086	-3.80359	0.00125991	0.0308753
ENSMUSG00000038871	12183	Bpgm	protein_coding	-0.521151	3.78313	-3.80083	0.00126777	0.0310212
ENSMUSG00000059070	19899	Rpl18	protein_coding	-0.380564	6.70905	-3.79974	0.00127086	0.0310441
ENSMUSG00000073889	16157	Il11ra1	protein_coding	-0.325793	4.79857	-3.7983	0.00127499	0.0310441
ENSMUSG00000090035	14426	Galnt4	protein_coding	-0.355283	4.35703	-3.79776	0.00127655	0.0310441
ENSMUSG00000034667	73192	Xpot	protein_coding	-0.255031	5.95142	-3.79775	0.00127656	0.0310441
ENSMUSG00000038729	677884	Pakap	protein_coding	0.40833	7.24149	3.79717	0.00127824	0.0310441
ENSMUSG00000089829	NA	NA	lncRNA	1.39137	0.248288	3.7961	0.00128132	0.0310725
ENSMUSG00000038344	353170	Txlng	protein_coding	0.455348	6.50143	3.79402	0.00128732	0.0311716
ENSMUSG00000024672	109225	Ms4a7	protein_coding	0.709186	2.48927	3.79276	0.001291	0.0312141
ENSMUSG00000008682	110954	Rpl10	protein_coding	-0.352474	8.09618	-3.79014	0.00129862	0.0313519
ENSMUSG00000116908	NA	NA	TEC	0.629657	5.24749	3.78715	0.00130738	0.031486
ENSMUSG00000069515	17110	Lyz1	protein_coding	-1.27487	3.39137	-3.78639	0.00130963	0.031486
ENSMUSG00000006641	330064	Slc5a6	protein_coding	-0.842936	5.34886	-3.78627	0.00130998	0.031486
ENSMUSG00000020211	20222	Sf3a2	protein_coding	-0.311595	4.61388	-3.78556	0.00131208	0.0314899
ENSMUSG00000040732	13876	Erg	protein_coding	0.851579	4.32563	3.78421	0.00131606	0.031539
ENSMUSG00000026917	140858	Wdr5	protein_coding	-0.277375	4.44033	-3.78181	0.00132317	0.0316627
ENSMUSG00000015749	66471	Anp32e	protein_coding	-0.349795	5.16284	-3.78029	0.00132771	0.0317246
ENSMUSG00000029430	19384	Ran	protein_coding	-0.57327	6.17594	-3.77719	0.00133699	0.0318943
ENSMUSG00000022407	11564	Adsl	protein_coding	-0.352293	4.62445	-3.77662	0.00133873	0.0318943
ENSMUSG00000028573	75578	Fggy	protein_coding	0.359292	4.09325	3.77464	0.0013447	0.0319896
ENSMUSG00000067274	11837	Rplp0	protein_coding	-0.393454	8.49675	-3.77375	0.00134739	0.0320068
ENSMUSG00000040026	20210	Saa3	protein_coding	1.40464	1.43746	3.77155	0.00135407	0.0320332
ENSMUSG00000037355	71101	Uvssa	protein_coding	0.348287	5.76012	3.77154	0.00135409	0.0320332
ENSMUSG00000032036	67703	Kirrel3	protein_coding	1.17705	0.559177	3.77144	0.0013544	0.0320332
ENSMUSG00000039167	170757	Adgrl4	protein_coding	0.768418	6.21265	3.7689	0.00136217	0.032141
ENSMUSG00000022443	17886	Myh9	protein_coding	0.435448	8.92773	3.76765	0.00136599	0.032141
ENSMUSG00000028382	230257	Ptbp3	protein_coding	0.37429	7.95069	3.76741	0.00136674	0.032141
ENSMUSG00000030208	13730	Emp1	protein_coding	0.748252	6.45122	3.76737	0.00136686	0.032141
ENSMUSG00000027255	77038	Arfgap2	protein_coding	-0.245902	5.72548	-3.76635	0.00137001	0.0321685
ENSMUSG00000057716	434008	Tmem178b	protein_coding	-0.557003	2.57556	-3.76445	0.00137587	0.0322596
ENSMUSG00000105802	NA	NA	TEC	1.12509	0.203617	3.76302	0.0013803	0.0323169
ENSMUSG00000033960	240185	Jcad	protein_coding	0.442157	6.79792	3.7595	0.00139126	0.0324781
ENSMUSG00000033983	12812	Coil	protein_coding	-0.405522	1.90283	-3.7594	0.00139159	0.0324781
ENSMUSG00000104026	NA	NA	TEC	0.636039	1.56244	3.75827	0.00139514	0.0324781
ENSMUSG00000025466	69064	Fuom	protein_coding	-0.540478	2.74498	-3.75826	0.00139517	0.0324781
ENSMUSG00000052676	215693	Zmat1	protein_coding	0.371845	4.01804	3.75612	0.0014019	0.0325883
ENSMUSG00000030703	68616	Gdpd3	protein_coding	0.899643	0.496983	3.75542	0.0014041	0.0325928
ENSMUSG00000031503	12827	Col4a2	protein_coding	0.764505	9.05253	3.7534	0.00141049	0.0326944
ENSMUSG00000020101	74048	Vsir	protein_coding	0.673411	6.69899	3.7517	0.00141589	0.0327729
ENSMUSG00000074874	13025	Ctla2b	protein_coding	1.02611	1.65672	3.74946	0.00142303	0.0328237
ENSMUSG00000004069	83945	Dnaja3	protein_coding	-0.448769	5.96561	-3.74915	0.00142404	0.0328237
ENSMUSG00000033629	57874	Hacd3	protein_coding	-0.488279	5.05989	-3.74865	0.00142565	0.0328237
ENSMUSG00000035696	73469	Rnf38	protein_coding	0.218357	6.25492	3.74838	0.00142651	0.0328237
ENSMUSG00000056602	320365	Fry	protein_coding	0.650053	8.29583	3.74786	0.00142817	0.0328237
ENSMUSG00000067586	13610	S1pr3	protein_coding	0.745526	3.07875	3.74699	0.00143098	0.032842
ENSMUSG00000029442	269701	Wdr66	protein_coding	0.44441	2.97038	3.74628	0.00143326	0.0328476
ENSMUSG00000048330	320360	Ric3	protein_coding	0.649826	3.45252	3.74566	0.00143527	0.0328476
ENSMUSG00000006235	13857	Epor	protein_coding	0.94299	1.48095	3.74316	0.00144334	0.0329068
ENSMUSG00000102153	NA	NA	TEC	0.693405	2.67434	3.74313	0.00144344	0.0329068
ENSMUSG00000042436	76293	Mfap4	protein_coding	0.963411	3.52658	3.74205	0.00144697	0.0329068
ENSMUSG00000005779	19172	Psmb4	protein_coding	-0.392215	5.25333	-3.74179	0.00144782	0.0329068
ENSMUSG00000029490	243197	Mfsd7a	protein_coding	0.555564	3.17847	3.74174	0.00144797	0.0329068
ENSMUSG00000061787	20068	Rps17	protein_coding	-0.310761	6.52556	-3.74086	0.00145085	0.0329263
ENSMUSG00000049090	225791	Zadh2	protein_coding	-0.386265	6.06286	-3.73784	0.00146074	0.0330864
ENSMUSG00000019838	72472	Slc16a10	protein_coding	0.473809	5.57881	3.73717	0.00146292	0.0330864
ENSMUSG00000026024	74018	Als2	protein_coding	0.281857	4.75608	3.73684	0.001464	0.0330864
ENSMUSG00000026014	77300	Raph1	protein_coding	0.383116	6.38981	3.73567	0.00146788	0.0331281
ENSMUSG00000041117	434130	Ccdc8	protein_coding	-0.607833	2.90992	-3.73426	0.00147253	0.0331871
ENSMUSG00000020460	78294	Rps27a	protein_coding	-0.380132	6.61419	-3.73211	0.00147966	0.0332308
ENSMUSG00000033467	57914	Crlf2	protein_coding	0.407383	2.8597	3.73198	0.0014801	0.0332308
ENSMUSG00000021595	28114	Nsun2	protein_coding	-0.289444	5.47535	-3.73183	0.0014806	0.0332308
ENSMUSG00000029916	69923	Agk	protein_coding	-0.291589	3.97321	-3.73075	0.00148418	0.0332653
ENSMUSG00000048271	381626	Rbm33	protein_coding	0.358138	6.77471	3.72862	0.00149133	0.0333795
ENSMUSG00000057036	665189	Gm7536	processed_pseudogene	-0.283515	6.03186	-3.7261	0.0014998	0.0334961
ENSMUSG00000030737	101488	Slco2b1	protein_coding	0.352745	5.92459	3.72585	0.00150066	0.0334961
ENSMUSG00000022620	11883	Arsa	protein_coding	0.303461	5.01601	3.72437	0.00150563	0.0335611
ENSMUSG00000024660	16319	Incenp	protein_coding	0.640313	2.45524	3.72347	0.00150869	0.0335833
ENSMUSG00000038861	107650	Pi4kb	protein_coding	-0.211431	5.75157	-3.7217	0.00151472	0.0336714
ENSMUSG00000027498	67337	Cstf1	protein_coding	-0.265895	4.57197	-3.72069	0.00151816	0.033702
ENSMUSG00000027067	20833	Ssrp1	protein_coding	-0.206604	5.66333	-3.71969	0.00152156	0.0337217
ENSMUSG00000071652	109077	Ints5	protein_coding	-0.307622	4.22321	-3.71909	0.00152361	0.0337217
ENSMUSG00000109799	NA	NA	lncRNA	0.869933	0.0995894	3.71861	0.00152527	0.0337217
ENSMUSG00000024014	18712	Pim1	protein_coding	-0.677329	4.76174	-3.71794	0.00152755	0.0337264
ENSMUSG00000042747	66059	Krtcap2	protein_coding	-0.376393	3.97567	-3.71553	0.00153585	0.0338636
ENSMUSG00000029196	231151	Tada2b	protein_coding	-0.285532	4.97993	-3.71467	0.00153885	0.0338839
ENSMUSG00000074151	434341	Nlrc5	protein_coding	0.413099	5.18775	3.71398	0.00154123	0.0338903
ENSMUSG00000112148	14728	Lilrb4a	protein_coding	0.522783	3.60415	3.7125	0.00154636	0.0339573
ENSMUSG00000059851	232811	Kmt5c	protein_coding	0.341358	4.26126	3.71166	0.00154928	0.0339755
ENSMUSG00000038781	106766	Stap2	protein_coding	0.606383	1.95143	3.71083	0.00155219	0.0339936
ENSMUSG00000040782	26374	Cop1	protein_coding	0.233086	6.3923	3.70894	0.00155879	0.0340475
ENSMUSG00000075590	223649	Nrbp2	protein_coding	0.39367	6.19799	3.70893	0.00155884	0.0340475
ENSMUSG00000007050	27756	Lsm2	protein_coding	-0.378469	2.62518	-3.70756	0.00156363	0.0341065
ENSMUSG00000038552	64339	Fndc4	protein_coding	-0.654507	1.3513	-3.70665	0.00156685	0.0341309
ENSMUSG00000037563	20055	Rps16	protein_coding	-0.388224	6.95641	-3.70598	0.00156918	0.0341359
ENSMUSG00000032042	67398	Srpr	protein_coding	-0.231791	6.76699	-3.70221	0.00158254	0.0343767
ENSMUSG00000097154	NA	NA	lncRNA	1.1678	0.315062	3.70167	0.00158447	0.0343767
ENSMUSG00000006315	69804	Tmem147	protein_coding	-0.434481	4.64091	-3.69926	0.00159309	0.0344771
ENSMUSG00000031825	78892	Crispld2	protein_coding	-0.622248	5.39705	-3.69812	0.00159717	0.0344771
ENSMUSG00000032265	212943	Tent5a	protein_coding	-0.382435	6.18049	-3.69794	0.00159782	0.0344771
ENSMUSG00000034858	235493	Fam214a	protein_coding	0.598774	7.58101	3.69735	0.00159995	0.0344771
ENSMUSG00000066839	26940	Ecsit	protein_coding	-0.53615	4.66002	-3.69686	0.00160171	0.0344771
ENSMUSG00000026923	18128	Notch1	protein_coding	0.410795	7.34709	3.69656	0.00160277	0.0344771
ENSMUSG00000103867	NA	NA	TEC	0.661621	2.28672	3.69624	0.00160393	0.0344771
ENSMUSG00000027133	66181	Nop10	protein_coding	-0.38095	4.2845	-3.69481	0.00160908	0.0345422
ENSMUSG00000020857	18103	Nme2	protein_coding	-0.471572	5.58844	-3.69354	0.00161368	0.0345953
ENSMUSG00000034064	224143	Poglut1	protein_coding	-0.204071	4.44584	-3.68816	0.00163334	0.0349707
ENSMUSG00000027326	76464	Knl1	protein_coding	1.56452	0.966281	3.68619	0.00164056	0.0350028
ENSMUSG00000004558	29811	Ndrg2	protein_coding	-0.342603	7.74229	-3.68578	0.00164208	0.0350028
ENSMUSG00000048755	223722	Mcat	protein_coding	-0.407994	4.06122	-3.68527	0.00164396	0.0350028
ENSMUSG00000030683	233878	Sez6l2	protein_coding	0.768235	0.657784	3.68508	0.00164467	0.0350028
ENSMUSG00000054435	107526	Gimap4	protein_coding	0.589386	3.85064	3.68483	0.0016456	0.0350028
ENSMUSG00000091971	193740	Hspa1a	protein_coding	-0.6869	3.20773	-3.684	0.00164868	0.0350225
ENSMUSG00000037995	93842	Igsf9	protein_coding	0.722228	0.828514	3.68233	0.00165488	0.0351085
ENSMUSG00000001380	15115	Hars	protein_coding	-0.297528	4.56028	-3.68118	0.00165916	0.0351534
ENSMUSG00000016487	67533	Ppfibp1	protein_coding	0.384368	7.32787	3.67854	0.00166904	0.0352512
ENSMUSG00000028068	404710	Iqgap3	protein_coding	1.77809	0.0337186	3.67784	0.00167167	0.0352512
ENSMUSG00000029614	19988	Rpl6	protein_coding	-0.273024	7.77347	-3.6773	0.00167368	0.0352512
ENSMUSG00000070873	232801	Lilra5	protein_coding	1.51546	-0.108397	3.67728	0.00167376	0.0352512
ENSMUSG00000037361	66055	Sf3b6	protein_coding	-0.263429	4.2784	-3.67705	0.00167461	0.0352512
ENSMUSG00000115837	NA	NA	TEC	0.745113	1.03539	3.67622	0.00167773	0.0352713
ENSMUSG00000038650	107702	Rnh1	protein_coding	-0.294972	5.54507	-3.67444	0.00168447	0.0353537
ENSMUSG00000021495	212483	Fam193b	protein_coding	0.433605	5.7722	3.67404	0.00168599	0.0353537
ENSMUSG00000023015	26934	Racgap1	protein_coding	0.93518	1.83983	3.67079	0.00169835	0.035511
ENSMUSG00000020178	11540	Adora2a	protein_coding	0.961565	2.93956	3.67062	0.001699	0.035511
ENSMUSG00000024538	19038	Ppic	protein_coding	0.506265	4.68983	3.67035	0.00170004	0.035511
ENSMUSG00000104445	58176	Rhbg	protein_coding	-1.23878	1.05856	-3.66506	0.00172035	0.0357676
ENSMUSG00000025154	71085	Arhgap19	protein_coding	0.46333	3.34507	3.66477	0.00172146	0.0357676
ENSMUSG00000027490	13555	E2f1	protein_coding	0.696793	2.61819	3.66467	0.00172185	0.0357676
ENSMUSG00000001473	67951	Tubb6	protein_coding	-0.648522	4.10766	-3.66446	0.00172269	0.0357676
ENSMUSG00000041112	140580	Elmo1	protein_coding	0.392636	4.75533	3.66429	0.00172332	0.0357676
ENSMUSG00000062866	215789	Phactr2	protein_coding	0.325171	6.33519	3.66218	0.00173152	0.0358921
ENSMUSG00000054426	68161	A930005H10Rik	lncRNA	0.432082	2.27708	3.65902	0.00174386	0.036032
ENSMUSG00000069310	319148	H3c3	protein_coding	1.51414	1.67505	3.65892	0.00174423	0.036032
ENSMUSG00000020600	328059	Slc7a15	protein_coding	0.948274	-0.0995	3.65872	0.00174503	0.036032
ENSMUSG00000006498	19205	Ptbp1	protein_coding	-0.348552	7.25016	-3.65819	0.00174713	0.036032
ENSMUSG00000056531	73254	Ccdc18	protein_coding	1.08193	0.563494	3.65727	0.00175073	0.0360453
ENSMUSG00000044927	243529	H1f10	protein_coding	-0.850283	3.51042	-3.65689	0.0017522	0.0360453
ENSMUSG00000020484	22433	Xbp1	protein_coding	-0.580783	7.36827	-3.65581	0.00175648	0.0360572
ENSMUSG00000068856	107701	Sf3b4	protein_coding	-0.306102	4.18768	-3.65498	0.00175974	0.0360572
ENSMUSG00000029417	17329	Cxcl9	protein_coding	0.959932	4.00235	3.65487	0.0017602	0.0360572
ENSMUSG00000021794	14661	Glud1	protein_coding	-0.350784	8.17268	-3.6545	0.00176164	0.0360572
ENSMUSG00000051695	23983	Pcbp1	protein_coding	-0.336019	6.60923	-3.65372	0.00176473	0.0360751
ENSMUSG00000040624	213783	Plekhg1	protein_coding	0.642635	4.85013	3.64885	0.00178415	0.0364263
ENSMUSG00000030168	68465	Adipor2	protein_coding	-0.313164	9.73233	-3.64777	0.00178848	0.0364688
ENSMUSG00000030780	233913	Rusf1	protein_coding	-0.294531	4.82937	-3.64439	0.00180212	0.0366655
ENSMUSG00000020154	19263	Ptprb	protein_coding	0.7587	8.00852	3.64364	0.00180515	0.0366655
ENSMUSG00000105062	NA	NA	lncRNA	0.970153	-0.120012	3.6434	0.00180611	0.0366655
ENSMUSG00000027509	66679	Rae1	protein_coding	-0.312003	4.48156	-3.64315	0.00180714	0.0366655
ENSMUSG00000091512	56692	Lamtor3	protein_coding	-0.264156	4.707	-3.6417	0.00181302	0.0366882
ENSMUSG00000057969	20347	Sema3b	protein_coding	-0.377771	3.63074	-3.64136	0.00181442	0.0366882
ENSMUSG00000038418	13653	Egr1	protein_coding	-1.07796	5.45931	-3.64082	0.00181662	0.0366882
ENSMUSG00000037062	54673	Sh3glb1	protein_coding	0.413251	9.12897	3.64017	0.00181928	0.0366882
ENSMUSG00000086358	NA	NA	lncRNA	0.946433	0.494652	3.64011	0.00181953	0.0366882
ENSMUSG00000105149	NA	NA	TEC	0.925996	-0.0374886	3.63935	0.00182264	0.0367054
ENSMUSG00000115131	NA	NA	TEC	0.915554	1.89281	3.63758	0.0018299	0.036778
ENSMUSG00000047793	208777	Sned1	protein_coding	-0.722515	5.98268	-3.63737	0.00183077	0.036778
ENSMUSG00000054766	56086	Set	protein_coding	-0.260582	6.64011	-3.63618	0.00183568	0.0368312
ENSMUSG00000068250	232566	Amn1	protein_coding	0.441839	5.62647	3.63333	0.00184745	0.0369951
ENSMUSG00000029126	18196	Nsg1	protein_coding	-0.561719	2.62078	-3.6331	0.00184839	0.0369951
ENSMUSG00000040003	50791	Magi2	protein_coding	-0.344413	2.86835	-3.63167	0.00185434	0.0370502
ENSMUSG00000026187	22596	Xrcc5	protein_coding	-0.376464	3.74392	-3.63123	0.00185619	0.0370502
ENSMUSG00000021892	24056	Sh3bp5	protein_coding	0.503177	5.44592	3.63043	0.0018595	0.0370502
ENSMUSG00000005686	11717	Ampd3	protein_coding	-0.804061	5.34025	-3.62984	0.00186199	0.0370502
ENSMUSG00000109564	73732	Muc16	protein_coding	0.780404	7.94671	3.62971	0.00186253	0.0370502
ENSMUSG00000025731	68347	Mettl26	protein_coding	-0.453233	2.83114	-3.62738	0.00187229	0.0371989
ENSMUSG00000025950	15926	Idh1	protein_coding	-0.54725	8.12391	-3.61974	0.00190471	0.0377969
ENSMUSG00000024891	13340	Slc29a2	protein_coding	-0.631918	1.14159	-3.61806	0.00191187	0.0378566
ENSMUSG00000035713	244144	Usp35	protein_coding	0.606249	4.10868	3.6175	0.00191427	0.0378566
ENSMUSG00000052997	50995	Uba2	protein_coding	-0.227861	5.5313	-3.61741	0.0019147	0.0378566
ENSMUSG00000002550	22245	Uck1	protein_coding	-0.508046	6.64329	-3.61652	0.0019185	0.0378647
ENSMUSG00000004567	94178	Mcoln1	protein_coding	0.20309	5.61642	3.61623	0.00191976	0.0378647
ENSMUSG00000027474	228788	Ccm2l	protein_coding	0.674942	2.82308	3.61465	0.0019266	0.0379536
ENSMUSG00000027306	108907	Nusap1	protein_coding	0.714943	1.77645	3.61373	0.00193059	0.0379861
ENSMUSG00000024978	14732	Gpam	protein_coding	-0.694072	9.79809	-3.61181	0.00193891	0.0381039
ENSMUSG00000050014	328561	Apol10b	protein_coding	0.635244	2.00672	3.60683	0.00196071	0.0384857
ENSMUSG00000107023	NA	NA	protein_coding	0.575959	4.25609	3.60596	0.00196455	0.0385146
ENSMUSG00000025278	286940	Flnb	protein_coding	0.428035	7.06415	3.60491	0.00196918	0.0385434
ENSMUSG00000066571	233103	Garre1	protein_coding	0.726504	7.28165	3.60455	0.00197076	0.0385434
ENSMUSG00000104960	69895	Snhg8	lncRNA	-0.511582	2.3136	-3.60188	0.0019826	0.0387286
ENSMUSG00000068284	207806	Usf3	protein_coding	0.24909	6.79145	3.60111	0.00198604	0.0387427
ENSMUSG00000032578	12700	Cish	protein_coding	-1.46708	3.3656	-3.60046	0.00198894	0.0387427
ENSMUSG00000032743	233865	Katnip	protein_coding	0.263525	5.16654	3.60011	0.0019905	0.0387427
ENSMUSG00000060459	385643	Kng2	protein_coding	-0.92273	2.45501	-3.59959	0.00199285	0.0387427
ENSMUSG00000030249	20928	Abcc9	protein_coding	0.623345	6.08385	3.59895	0.00199571	0.038752
ENSMUSG00000053317	66212	Sec61b	protein_coding	-0.448574	3.96421	-3.59425	0.00201684	0.0391124
ENSMUSG00000055900	230657	Tmem69	protein_coding	-0.356008	3.84336	-3.59376	0.00201907	0.0391124
ENSMUSG00000061533	75216	Cep128	protein_coding	0.381037	3.67733	3.59232	0.00202561	0.0391924
ENSMUSG00000020641	58185	Rsad2	protein_coding	0.659543	3.74862	3.58931	0.00203934	0.039411
ENSMUSG00000026202	22145	Tuba4a	protein_coding	-0.848194	3.95137	-3.5866	0.00205177	0.0395678
ENSMUSG00000071001	100039781	Hrct1	protein_coding	0.647861	3.71646	3.58635	0.00205295	0.0395678
ENSMUSG00000029414	208628	Kntc1	protein_coding	1.40572	-0.542613	3.58596	0.00205474	0.0395678
ENSMUSG00000015846	20181	Rxra	protein_coding	-0.231582	7.60895	-3.58372	0.00206508	0.0396982
ENSMUSG00000032380	13143	Dapk2	protein_coding	0.658892	2.09053	3.58334	0.00206684	0.0396982
ENSMUSG00000032192	14697	Gnb5	protein_coding	-0.37009	4.63748	-3.58291	0.00206884	0.0396982
ENSMUSG00000100514	NA	NA	processed_pseudogene	0.787173	0.983905	3.58191	0.00207348	0.0397404
ENSMUSG00000044365	319478	Cxxc4	protein_coding	0.611549	2.83958	3.58095	0.00207794	0.0397412
ENSMUSG00000010914	27402	Pdhx	protein_coding	-0.57757	5.63255	-3.58085	0.0020784	0.0397412
ENSMUSG00000030787	114332	Lyve1	protein_coding	-0.991828	5.30826	-3.57993	0.00208274	0.0397538
ENSMUSG00000069920	97440	B3gnt9	protein_coding	-0.485924	3.4573	-3.57967	0.00208395	0.0397538
ENSMUSG00000047613	97159	A430005L14Rik	protein_coding	-0.311574	3.05025	-3.57911	0.00208653	0.0397565
ENSMUSG00000028256	52184	Odf2l	protein_coding	0.342021	4.39488	3.57586	0.00210184	0.039926
ENSMUSG00000020471	18972	Pold2	protein_coding	-0.361046	3.26067	-3.5758	0.00210211	0.039926
ENSMUSG00000025264	69499	Tsr2	protein_coding	-0.340642	3.84417	-3.57499	0.00210591	0.039926
ENSMUSG00000052387	226025	Trpm3	protein_coding	0.620748	2.19712	3.57487	0.00210648	0.039926
ENSMUSG00000038530	19736	Rgs4	protein_coding	0.697753	2.99674	3.57445	0.00210849	0.039926
ENSMUSG00000021748	68263	Pdhb	protein_coding	-0.77271	7.93413	-3.57363	0.00211237	0.039926
ENSMUSG00000035392	227801	Dennd1a	protein_coding	0.192821	5.86984	3.57358	0.0021126	0.039926
ENSMUSG00000018770	228033	Atp5g3	protein_coding	-0.490161	6.84559	-3.57242	0.00211809	0.0399825
ENSMUSG00000089941	NA	NA	lncRNA	1.01218	2.138	3.57191	0.00212051	0.0399825
ENSMUSG00000020180	67332	Snrpd3	protein_coding	-0.347356	4.34437	-3.57002	0.00212955	0.0400815
ENSMUSG00000113987	NA	NA	lncRNA	1.26119	0.0676252	3.56963	0.00213142	0.0400815
ENSMUSG00000027364	75083	Usp50	protein_coding	1.08641	0.661316	3.56927	0.00213315	0.0400815
ENSMUSG00000116590	NA	NA	lncRNA	0.808963	0.661632	3.56874	0.00213565	0.0400822
ENSMUSG00000052146	67097	Rps10	protein_coding	-0.346254	7.05153	-3.5676	0.00214114	0.0401318
ENSMUSG00000058799	53605	Nap1l1	protein_coding	0.383991	6.81833	3.56715	0.00214331	0.0401318
ENSMUSG00000028330	433702	Ncbp1	protein_coding	-0.299365	5.28875	-3.56643	0.00214674	0.0401318
ENSMUSG00000020186	13008	Csrp2	protein_coding	-0.508792	4.71533	-3.56537	0.00215185	0.0401318
ENSMUSG00000057137	68487	Tmem140	protein_coding	0.757514	6.03251	3.56535	0.00215196	0.0401318
ENSMUSG00000042548	228790	Asxl1	protein_coding	0.258009	5.92016	3.56427	0.00215717	0.0401318
ENSMUSG00000058290	105988	Espl1	protein_coding	0.750987	1.30023	3.56423	0.00215739	0.0401318
ENSMUSG00000023084	74485	Lrrc71	protein_coding	0.740043	0.146697	3.5641	0.00215802	0.0401318
ENSMUSG00000030867	18817	Plk1	protein_coding	1.2925	0.0168168	3.56187	0.00216881	0.0402864
ENSMUSG00000028540	67728	Dph2	protein_coding	-0.6492	1.40337	-3.55877	0.00218395	0.0405213
ENSMUSG00000058240	66609	Cryzl1	protein_coding	-0.296238	4.23813	-3.55784	0.00218853	0.0405421
ENSMUSG00000055435	17132	Maf	protein_coding	-0.336685	7.26784	-3.55753	0.00219005	0.0405421
ENSMUSG00000102719	NA	NA	TEC	0.703535	2.69071	3.55647	0.00219527	0.0405925
ENSMUSG00000020676	20292	Ccl11	protein_coding	-0.366348	5.35396	-3.5544	0.00220545	0.0406611
ENSMUSG00000055994	257632	Nod2	protein_coding	0.543025	1.25938	3.5543	0.00220597	0.0406611
ENSMUSG00000047246	319179	H2bc6	protein_coding	0.465851	3.80785	3.55377	0.00220858	0.0406611
ENSMUSG00000022437	68653	Samm50	protein_coding	-0.331805	5.7757	-3.55369	0.00220897	0.0406611
ENSMUSG00000098202	NA	NA	lncRNA	0.574588	2.4058	3.55069	0.00222388	0.0408439
ENSMUSG00000029228	16924	Lnx1	protein_coding	0.858681	3.05767	3.55068	0.00222393	0.0408439
ENSMUSG00000107743	NA	NA	TEC	0.926758	0.127444	3.54869	0.0022339	0.0409297
ENSMUSG00000028495	20104	Rps6	protein_coding	-0.356468	7.80584	-3.54837	0.00223549	0.0409297
ENSMUSG00000045316	68636	Fahd1	protein_coding	-0.365208	2.94935	-3.54758	0.00223946	0.0409297
ENSMUSG00000106450	NA	NA	TEC	1.04217	0.491374	3.54752	0.00223973	0.0409297
ENSMUSG00000000301	18618	Pemt	protein_coding	-0.527729	2.13986	-3.54724	0.00224117	0.0409297
ENSMUSG00000028741	69902	Mrto4	protein_coding	-0.443153	3.00285	-3.54471	0.00225391	0.0410765
ENSMUSG00000070461	NA	NA	lncRNA	0.534955	3.09925	3.54464	0.00225426	0.0410765
ENSMUSG00000025239	29806	Limd1	protein_coding	-0.290687	5.74086	-3.54385	0.00225827	0.0411036
ENSMUSG00000021279	217866	Cdc42bpb	protein_coding	0.20834	6.99344	3.5427	0.00226411	0.0411639
ENSMUSG00000058569	67511	Tmed9	protein_coding	-0.314499	5.23507	-3.54043	0.00227564	0.0412899
ENSMUSG00000116953	100041574	9030025P20Rik	protein_coding	0.360512	3.81506	3.54034	0.00227612	0.0412899
ENSMUSG00000039753	242960	Fbxl5	protein_coding	0.308531	6.72572	3.53962	0.00227979	0.0413103
ENSMUSG00000060261	14886	Gtf2i	protein_coding	-0.203826	7.45731	-3.53868	0.00228457	0.0413384
ENSMUSG00000104903	NA	NA	lncRNA	0.722712	0.88059	3.53794	0.0022884	0.0413384
ENSMUSG00000086825	NA	NA	lncRNA	0.725103	3.42586	3.53722	0.00229208	0.0413384
ENSMUSG00000032011	21838	Thy1	protein_coding	0.546274	4.14467	3.53717	0.00229233	0.0413384
ENSMUSG00000079685	77777	Ulbp1	protein_coding	0.69492	2.24925	3.53684	0.00229404	0.0413384
ENSMUSG00000109708	NA	NA	TEC	0.620121	2.07426	3.53538	0.00230157	0.0414127
ENSMUSG00000028064	20351	Sema4a	protein_coding	-0.326617	4.79288	-3.53505	0.00230325	0.0414127
ENSMUSG00000060183	56066	Cxcl11	polymorphic_pseudogene	1.06285	2.92795	3.53332	0.0023122	0.0414775
ENSMUSG00000070934	68441	Rraga	protein_coding	-0.322549	5.14826	-3.53323	0.00231268	0.0414775
ENSMUSG00000000402	54156	Egfl6	protein_coding	-0.990565	1.97141	-3.53288	0.0023145	0.0414775
ENSMUSG00000035772	118451	Mrps2	protein_coding	-0.37587	5.10288	-3.5317	0.00232059	0.0415135
ENSMUSG00000070327	672511	Rnf213	protein_coding	0.356458	7.74949	3.53151	0.00232161	0.0415135
ENSMUSG00000027324	271842	Rpusd2	protein_coding	-0.346621	2.45949	-3.53038	0.00232748	0.041541
ENSMUSG00000044906	269033	4930503L19Rik	protein_coding	0.438468	3.46131	3.53023	0.00232829	0.041541
ENSMUSG00000054717	97165	Hmgb2	protein_coding	0.667388	2.98777	3.52974	0.00233081	0.041541
ENSMUSG00000045092	13609	S1pr1	protein_coding	0.636177	6.3018	3.52755	0.00234228	0.0416534
ENSMUSG00000115240	381002	Gm5144	lncRNA	0.912898	0.727959	3.52728	0.00234371	0.0416534
ENSMUSG00000020914	21973	Top2a	protein_coding	1.40115	2.06901	3.52707	0.0023448	0.0416534
ENSMUSG00000022272	17909	Myo10	protein_coding	0.784	5.87087	3.52503	0.00235559	0.0417557
ENSMUSG00000025076	12369	Casp7	protein_coding	0.327382	3.79569	3.52501	0.00235568	0.0417557
ENSMUSG00000033318	14872	Gstt2	protein_coding	0.301115	4.55472	3.52287	0.00236698	0.0418041
ENSMUSG00000053841	109658	Txlna	protein_coding	-0.250796	5.7038	-3.52275	0.00236761	0.0418041
ENSMUSG00000036273	66725	Lrrk2	protein_coding	0.308705	5.39051	3.52266	0.00236811	0.0418041
ENSMUSG00000022415	20972	Syngr1	protein_coding	-0.777206	2.55966	-3.52208	0.00237122	0.0418041
ENSMUSG00000033910	60596	Gucy1a1	protein_coding	0.337425	5.81077	3.52207	0.00237126	0.0418041
ENSMUSG00000038146	18131	Notch3	protein_coding	0.724368	5.6945	3.52092	0.00237738	0.0418666
ENSMUSG00000025156	209318	Gps1	protein_coding	-0.324994	5.43074	-3.51884	0.00238845	0.0419989
ENSMUSG00000001946	69524	Esam	protein_coding	0.523349	4.97318	3.51777	0.00239422	0.0419989
ENSMUSG00000032412	11933	Atp1b3	protein_coding	-0.257611	6.48609	-3.51762	0.00239503	0.0419989
ENSMUSG00000050106	217356	Tmc8	protein_coding	0.553119	1.39673	3.51758	0.00239522	0.0419989
ENSMUSG00000031189	14266	Aff2	protein_coding	-0.966942	1.90457	-3.51673	0.0023998	0.0419991
ENSMUSG00000015087	227624	Rabl6	protein_coding	-0.192032	5.97793	-3.51662	0.00240039	0.0419991
ENSMUSG00000110141	NA	NA	TEC	1.16738	-0.305603	3.51595	0.00240397	0.0420165
ENSMUSG00000038880	79044	Mrps34	protein_coding	-0.350932	4.76628	-3.51526	0.0024077	0.0420365
ENSMUSG00000020262	110532	Adarb1	protein_coding	0.412511	5.35054	3.51362	0.00241659	0.0421078
ENSMUSG00000006542	241113	Prkag3	protein_coding	0.731413	0.493094	3.51355	0.00241696	0.0421078
ENSMUSG00000033082	243653	Clec1a	protein_coding	0.64304	3.39078	3.51178	0.00242656	0.04223
ENSMUSG00000023988	53414	Bysl	protein_coding	-0.377934	3.98232	-3.51084	0.00243168	0.0422585
ENSMUSG00000068854	319190	H2bc21	protein_coding	-0.611354	2.89031	-3.51029	0.00243468	0.0422585
ENSMUSG00000019942	12534	Cdk1	protein_coding	1.00304	0.75816	3.50985	0.00243705	0.0422585
ENSMUSG00000021796	12166	Bmpr1a	protein_coding	-0.323813	6.89268	-3.50957	0.00243859	0.0422585
ENSMUSG00000024312	57315	Wdr46	protein_coding	-0.408123	3.36935	-3.50886	0.00244249	0.0422811
ENSMUSG00000042129	213391	Rassf4	protein_coding	0.300901	5.35929	3.50746	0.00245015	0.0423686
ENSMUSG00000039105	66290	Atp6v1g1	protein_coding	-0.36939	5.00567	-3.50655	0.00245517	0.0424103
ENSMUSG00000046415	338360	B430212C06Rik	lncRNA	1.04666	1.12366	3.5053	0.00246203	0.0424837
ENSMUSG00000005566	21849	Trim28	protein_coding	-0.292431	5.97386	-3.50419	0.00246815	0.0425008
ENSMUSG00000060636	57808	Rpl35a	protein_coding	-0.366439	6.33708	-3.50389	0.00246983	0.0425008
ENSMUSG00000053475	21930	Tnfaip6	protein_coding	-0.814571	0.827109	-3.50352	0.00247187	0.0425008
ENSMUSG00000021745	NA	NA	protein_coding	0.29037	6.58723	3.50323	0.00247347	0.0425008
ENSMUSG00000027937	23922	Jtb	protein_coding	-0.272126	4.35605	-3.50195	0.00248056	0.0425777
ENSMUSG00000028133	66568	Rwdd3	protein_coding	0.760375	2.0143	3.49974	0.0024929	0.0427444
ENSMUSG00000026245	23874	Farsb	protein_coding	-0.331768	4.76948	-3.49901	0.00249696	0.042769
ENSMUSG00000017386	22032	Traf4	protein_coding	-0.615093	4.35679	-3.49847	0.00249999	0.0427759
ENSMUSG00000003778	78656	Brd8	protein_coding	0.33135	5.72821	3.49693	0.0025086	0.0428781
ENSMUSG00000063632	20666	Sox11	protein_coding	1.08866	0.440192	3.49529	0.00251787	0.0429228
ENSMUSG00000022622	11434	Acr	protein_coding	1.59042	-0.0346972	3.49519	0.00251842	0.0429228
ENSMUSG00000042308	233904	Setd1a	protein_coding	0.210059	6.29207	3.49466	0.00252143	0.0429228
ENSMUSG00000051727	233529	Kctd14	protein_coding	-1.01307	0.190664	-3.4946	0.00252177	0.0429228
ENSMUSG00000021264	22632	Yy1	protein_coding	0.163668	6.2292	3.49198	0.00253657	0.0431296
ENSMUSG00000070960	100503415	Gm19680	processed_pseudogene	-0.534725	2.87005	-3.49057	0.00254461	0.0431777
ENSMUSG00000027555	71934	Car13	protein_coding	-0.433524	4.62537	-3.49055	0.0025447	0.0431777
ENSMUSG00000034485	72565	Uaca	protein_coding	0.528736	5.28722	3.48945	0.00255099	0.0432122
ENSMUSG00000042390	229542	Gatad2b	protein_coding	0.231156	7.30154	3.48927	0.00255205	0.0432122
ENSMUSG00000021000	338320	Mia2	protein_coding	-0.30612	6.6138	-3.48854	0.00255618	0.0432373
ENSMUSG00000036768	209737	Kif15	protein_coding	1.11041	0.73339	3.48788	0.00255999	0.0432567
ENSMUSG00000020124	14479	Usp15	protein_coding	0.194758	6.59114	3.48731	0.00256322	0.0432664
ENSMUSG00000102882	NA	NA	TEC	0.780755	-0.368588	3.48493	0.00257693	0.0434527
ENSMUSG00000037138	16764	Aff3	protein_coding	-0.75703	3.81591	-3.48275	0.00258954	0.0436201
ENSMUSG00000025351	12512	Cd63	protein_coding	-0.259377	6.39761	-3.48206	0.00259356	0.0436426
ENSMUSG00000016933	18803	Plcg1	protein_coding	0.267061	6.73651	3.48052	0.00260251	0.043721
ENSMUSG00000027404	20638	Snrpb	protein_coding	-0.385908	4.70983	-3.48033	0.00260359	0.043721
ENSMUSG00000030744	27050	Rps3	protein_coding	-0.36073	7.34708	-3.47901	0.00261135	0.0437759
ENSMUSG00000015776	20933	Med22	protein_coding	-0.314213	4.60901	-3.47885	0.00261224	0.0437759
ENSMUSG00000024208	67267	Uqcc2	protein_coding	-0.41184	3.41436	-3.47696	0.00262335	0.0438263
ENSMUSG00000111003	NA	NA	TEC	1.15215	-0.492577	3.47644	0.00262638	0.0438263
ENSMUSG00000040181	14261	Fmo1	protein_coding	-0.457516	8.00326	-3.47631	0.00262715	0.0438263
ENSMUSG00000021466	19206	Ptch1	protein_coding	0.307598	6.10322	3.47542	0.0026324	0.0438263
ENSMUSG00000021186	23876	Fbln5	protein_coding	0.35005	5.38971	3.47526	0.00263332	0.0438263
ENSMUSG00000031495	170779	Cd209d	protein_coding	-0.855766	1.67552	-3.47517	0.00263385	0.0438263
ENSMUSG00000018381	66610	Abi3	protein_coding	0.402988	3.83495	3.47513	0.0026341	0.0438263
ENSMUSG00000039159	22214	Ube2h	protein_coding	0.235283	7.73854	3.47463	0.00263706	0.0438307
ENSMUSG00000049517	66475	Rps23	protein_coding	-0.295516	6.89855	-3.47409	0.00264025	0.0438389
ENSMUSG00000025967	55949	Eef1b2	protein_coding	-0.324377	6.10869	-3.47275	0.00264819	0.043926
ENSMUSG00000015671	19166	Psma2	protein_coding	-0.33396	5.44948	-3.47204	0.00265235	0.0439502
ENSMUSG00000030082	53421	Sec61a1	protein_coding	-0.284809	6.86945	-3.47	0.00266453	0.044098
ENSMUSG00000105720	NA	NA	TEC	0.910678	1.26435	3.46963	0.00266672	0.044098
ENSMUSG00000003868	20174	Ruvbl2	protein_coding	-0.299252	4.08902	-3.46918	0.0026694	0.044098
ENSMUSG00000110357	100126243	A030001D20Rik	lncRNA	0.832204	1.33376	3.4676	0.00267888	0.0441814
ENSMUSG00000061100	57262	Retnla	protein_coding	-0.910601	5.71087	-3.46723	0.0026811	0.0441814
ENSMUSG00000000581	57316	C1d	protein_coding	-0.268316	4.29171	-3.46696	0.00268273	0.0441814
ENSMUSG00000032178	16201	Ilf3	protein_coding	-0.229153	5.48897	-3.4664	0.00268609	0.0441814
ENSMUSG00000113204	108168101	Gm46430	lncRNA	0.403786	3.70324	3.46607	0.00268803	0.0441814
ENSMUSG00000026229	70247	Psmd1	protein_coding	-0.40276	6.67695	-3.46384	0.00270152	0.0443348
ENSMUSG00000020580	19878	Rock2	protein_coding	0.375554	7.95485	3.46362	0.00270281	0.0443348
ENSMUSG00000033728	223664	Lrrc14	protein_coding	-0.272892	3.66479	-3.46288	0.0027073	0.0443373
ENSMUSG00000029231	18595	Pdgfra	protein_coding	-0.390463	7.20528	-3.4627	0.00270841	0.0443373
ENSMUSG00000010461	14051	Eya4	protein_coding	-0.802515	1.88091	-3.46172	0.00271434	0.0443897
ENSMUSG00000064262	243374	Gimap8	protein_coding	0.649678	3.37857	3.46093	0.00271913	0.0444234
ENSMUSG00000020721	78455	Helz	protein_coding	0.209786	6.68795	3.45978	0.00272615	0.0444659
ENSMUSG00000001334	384061	Fndc5	protein_coding	-1.19031	1.46998	-3.45961	0.0027272	0.0444659
ENSMUSG00000034484	67804	Snx2	protein_coding	-0.336886	6.28883	-3.45739	0.00274074	0.044606
ENSMUSG00000039496	227526	Cdnf	protein_coding	0.607956	2.96031	3.45699	0.00274324	0.044606
ENSMUSG00000029246	231327	Ppat	protein_coding	-0.413288	3.41948	-3.45686	0.00274402	0.044606
ENSMUSG00000048636	74516	A730049H05Rik	protein_coding	0.864389	1.37606	3.45503	0.00275529	0.0447134
ENSMUSG00000054203	226695	Ifi205	protein_coding	-0.879415	5.86892	-3.45478	0.00275684	0.0447134
ENSMUSG00000006818	20656	Sod2	protein_coding	-0.394302	7.37118	-3.45445	0.00275886	0.0447134
ENSMUSG00000048007	30058	Timm8a1	protein_coding	-0.518227	2.90159	-3.45376	0.0027631	0.0447375
ENSMUSG00000027405	67134	Nop56	protein_coding	-0.441168	4.37474	-3.45321	0.00276654	0.0447486
ENSMUSG00000057649	105246	Brd9	protein_coding	0.231987	4.80189	3.45255	0.00277064	0.0447704
ENSMUSG00000038831	241308	Ralgps1	protein_coding	0.43694	3.50971	3.45082	0.00278134	0.0448021
ENSMUSG00000003808	66590	Farsa	protein_coding	-0.343823	3.93121	-3.45015	0.00278555	0.0448021
ENSMUSG00000049687	338368	Pheta2	protein_coding	-0.424704	1.24885	-3.45002	0.00278635	0.0448021
ENSMUSG00000044465	74349	Fam160a2	protein_coding	0.222847	5.27109	3.44994	0.00278683	0.0448021
ENSMUSG00000003814	12317	Calr	protein_coding	-0.398042	8.30826	-3.44968	0.00278847	0.0448021
ENSMUSG00000020869	98238	Lrrc59	protein_coding	-0.405912	6.65959	-3.44948	0.00278968	0.0448021
ENSMUSG00000062203	14852	Gspt1	protein_coding	-0.255784	6.60656	-3.44742	0.00280261	0.0448021
ENSMUSG00000042293	434402	Gm5617	protein_coding	-0.491619	3.61793	-3.44709	0.00280464	0.0448021
ENSMUSG00000031342	14758	Gpm6b	protein_coding	-0.378807	4.69086	-3.44671	0.00280702	0.0448021
ENSMUSG00000035566	219228	Pcdh17	protein_coding	0.696704	3.62523	3.44631	0.00280958	0.0448021
ENSMUSG00000086587	100038514	Gm11837	lncRNA	-0.609826	1.4114	-3.44623	0.00281007	0.0448021
ENSMUSG00000014599	12977	Csf1	protein_coding	-0.493551	5.71965	-3.44623	0.00281007	0.0448021
ENSMUSG00000006369	14114	Fbln1	protein_coding	-0.467807	7.2358	-3.4462	0.00281023	0.0448021
ENSMUSG00000018593	20692	Sparc	protein_coding	0.8816	9.99804	3.44606	0.00281114	0.0448021
ENSMUSG00000044258	13024	Ctla2a	protein_coding	0.750905	2.93134	3.44514	0.0028169	0.04485
ENSMUSG00000021830	70561	Txndc16	protein_coding	0.244304	4.6643	3.44469	0.00281973	0.044851
ENSMUSG00000025962	75619	Fastkd2	protein_coding	-0.387726	3.41053	-3.44367	0.00282618	0.0448845
ENSMUSG00000036944	213068	Tmem71	protein_coding	0.664922	1.80005	3.44268	0.00283242	0.0448845
ENSMUSG00000022234	12465	Cct5	protein_coding	-0.204917	6.59156	-3.4424	0.00283421	0.0448845
ENSMUSG00000043162	66459	Pyurf	protein_coding	-0.439684	5.00972	-3.44234	0.00283463	0.0448845
ENSMUSG00000025498	54123	Irf7	protein_coding	0.52503	4.01937	3.44218	0.00283563	0.0448845
ENSMUSG00000024732	108673	Ccdc86	protein_coding	-0.528381	2.95761	-3.43853	0.00285887	0.0451916
ENSMUSG00000074813	100043424	Morrbid	lncRNA	0.791643	0.291993	3.43826	0.00286058	0.0451916
ENSMUSG00000031232	67075	Magt1	protein_coding	-0.218107	5.80808	-3.43772	0.00286402	0.0452021
ENSMUSG00000031948	85305	Kars	protein_coding	-0.284219	5.60903	-3.43723	0.00286717	0.0452079
ENSMUSG00000086717	NA	NA	lncRNA	-0.441183	3.91496	-3.43667	0.00287075	0.0452091
ENSMUSG00000022674	70620	Ube2v2	protein_coding	-0.230787	4.43234	-3.43635	0.0028728	0.0452091
ENSMUSG00000035778	14594	Ggta1	protein_coding	0.43227	4.57625	3.43507	0.00288108	0.0452955
ENSMUSG00000018572	78246	Phf23	protein_coding	-0.281424	4.30156	-3.43435	0.00288573	0.0453249
ENSMUSG00000008683	267019	Rps15a	protein_coding	-0.384173	6.31157	-3.43331	0.00289244	0.0453865
ENSMUSG00000022353	211401	Mtss1	protein_coding	-0.410278	6.62847	-3.43278	0.00289585	0.0453962
ENSMUSG00000026921	353156	Egfl7	protein_coding	0.563763	5.29176	3.43165	0.0029032	0.0454677
ENSMUSG00000035692	100038882	Isg15	protein_coding	0.700605	0.751731	3.43035	0.00291164	0.045556
ENSMUSG00000022332	13992	Khdrbs3	protein_coding	-0.65285	2.15226	-3.42625	0.00293841	0.0458945
ENSMUSG00000028182	74435	Lrriq3	protein_coding	0.521179	1.61769	3.42618	0.00293892	0.0458945
ENSMUSG00000030060	232210	Hmces	protein_coding	-0.269676	3.17708	-3.42491	0.00294725	0.0459774
ENSMUSG00000081058	97114	H3c15	protein_coding	1.12517	2.80089	3.42438	0.00295074	0.0459774
ENSMUSG00000106384	NA	NA	TEC	0.833344	1.6873	3.4235	0.00295651	0.0459774
ENSMUSG00000000561	70465	Wdr77	protein_coding	-0.270646	4.82243	-3.42291	0.00296045	0.0459774
ENSMUSG00000025237	67287	Parp6	protein_coding	0.263858	5.36297	3.42282	0.00296107	0.0459774
ENSMUSG00000022698	72117	Naa50	protein_coding	-0.34417	6.88908	-3.42255	0.00296282	0.0459774
ENSMUSG00000026042	12832	Col5a2	protein_coding	0.460364	6.71297	3.4223	0.0029645	0.0459774
ENSMUSG00000022263	223435	Trio	protein_coding	0.268909	6.96829	3.42195	0.00296683	0.0459774
ENSMUSG00000001552	16480	Jup	protein_coding	0.492076	7.23796	3.4194	0.00298375	0.0460749
ENSMUSG00000046080	232414	Clec9a	protein_coding	0.669901	1.90826	3.41842	0.00299032	0.0460749
ENSMUSG00000059796	13681	Eif4a1	protein_coding	-0.336794	7.68869	-3.41822	0.00299161	0.0460749
ENSMUSG00000042256	627626	Ptchd4	protein_coding	1.31366	-0.250741	3.41817	0.00299196	0.0460749
ENSMUSG00000024975	18569	Pdcd4	protein_coding	-0.32855	6.25422	-3.41776	0.00299468	0.0460749
ENSMUSG00000044456	217835	Rin3	protein_coding	0.468172	4.62338	3.41703	0.00299961	0.0460749
ENSMUSG00000009927	75617	Rps25	protein_coding	-0.327403	6.76098	-3.41691	0.0030004	0.0460749
ENSMUSG00000022526	71591	Zfp251	protein_coding	-0.328865	3.30294	-3.41659	0.00300255	0.0460749
ENSMUSG00000062901	75785	Klhl24	protein_coding	0.361309	7.79602	3.41655	0.00300283	0.0460749
ENSMUSG00000104342	NA	NA	TEC	0.806208	0.0153359	3.4162	0.00300515	0.0460749
ENSMUSG00000006344	23887	Ggt5	protein_coding	-0.618245	5.15838	-3.416	0.00300655	0.0460749
ENSMUSG00000032198	319899	Dock6	protein_coding	0.579901	5.58223	3.4158	0.00300787	0.0460749
ENSMUSG00000027583	72147	Zbtb46	protein_coding	0.539473	4.81328	3.41549	0.00300993	0.0460749
ENSMUSG00000019899	16773	Lama2	protein_coding	0.302426	6.91519	3.41365	0.00302236	0.0462139
ENSMUSG00000028873	52276	Cdca8	protein_coding	0.981704	-0.0984367	3.4133	0.00302469	0.0462139
ENSMUSG00000001100	67811	Poldip2	protein_coding	-0.404696	6.27409	-3.41234	0.00303119	0.0462572
ENSMUSG00000027777	30953	Schip1	protein_coding	0.551302	2.83197	3.41198	0.00303365	0.0462572
ENSMUSG00000041482	667742	Piezo2	protein_coding	0.348274	4.04708	3.41141	0.00303748	0.0462572
ENSMUSG00000019846	16775	Lama4	protein_coding	0.562337	8.29653	3.41085	0.00304129	0.0462572
ENSMUSG00000050244	217995	Heatr1	protein_coding	-0.386886	4.44311	-3.41079	0.00304174	0.0462572
ENSMUSG00000029482	78894	Aacs	protein_coding	-0.775879	7.57421	-3.40984	0.00304818	0.0463118
ENSMUSG00000114205	NA	NA	lncRNA	0.666787	1.73684	3.40908	0.00305337	0.0463475
ENSMUSG00000035027	26396	Map2k2	protein_coding	-0.27429	5.1972	-3.40842	0.00305784	0.0463721
ENSMUSG00000029119	17160	Man2b2	protein_coding	0.334609	6.08855	3.40776	0.0030624	0.0463979
ENSMUSG00000032850	269695	Rnft2	protein_coding	-0.473887	1.88575	-3.40718	0.00306633	0.0464042
ENSMUSG00000036777	68743	Anln	protein_coding	0.470814	4.07895	3.40686	0.00306851	0.0464042
ENSMUSG00000082361	12223	Btc	protein_coding	1.06962	2.2301	3.4044	0.00308545	0.0465716
ENSMUSG00000114291	NA	NA	lncRNA	1.09973	-0.00851133	3.40422	0.0030867	0.0465716
ENSMUSG00000050796	117592	B3galt6	protein_coding	-0.407745	2.24565	-3.404	0.00308817	0.0465716
ENSMUSG00000045302	50907	Preb	protein_coding	-0.195036	5.81762	-3.40309	0.00309449	0.0465949
ENSMUSG00000001729	11651	Akt1	protein_coding	-0.30935	6.50483	-3.40295	0.00309544	0.0465949
ENSMUSG00000018476	216850	Kdm6b	protein_coding	0.250282	6.42589	3.40169	0.00310415	0.0466359
ENSMUSG00000000384	21379	Tbrg4	protein_coding	-0.494808	4.46857	-3.40131	0.00310681	0.0466359
ENSMUSG00000020706	56095	Ftsj3	protein_coding	-0.279034	4.64098	-3.40051	0.00311239	0.0466359
ENSMUSG00000038172	69863	Ttc39b	protein_coding	0.33357	5.05941	3.40039	0.00311318	0.0466359
ENSMUSG00000091985	NA	NA	lncRNA	0.504512	2.1903	3.40037	0.00311335	0.0466359
ENSMUSG00000041390	16543	Mdfic	protein_coding	0.24174	5.74498	3.39982	0.0031172	0.0466359
ENSMUSG00000035342	226154	Lzts2	protein_coding	-0.320019	5.94795	-3.39929	0.00312086	0.0466359
ENSMUSG00000002319	75751	Ipo4	protein_coding	-0.316982	5.45725	-3.39881	0.00312423	0.0466359
ENSMUSG00000040280	407790	Ndufa4l2	protein_coding	0.746608	1.77527	3.39835	0.00312742	0.0466359
ENSMUSG00000033732	101943	Sf3b3	protein_coding	-0.195853	6.18115	-3.39814	0.00312887	0.0466359
ENSMUSG00000037321	21354	Tap1	protein_coding	0.402152	4.69921	3.39797	0.00313009	0.0466359
ENSMUSG00000026478	226519	Lamc1	protein_coding	0.397035	8.76423	3.39739	0.00313414	0.0466359
ENSMUSG00000041115	245666	Iqsec2	protein_coding	0.269017	5.47129	3.39696	0.00313715	0.0466359
ENSMUSG00000035578	69707	Iqcg	protein_coding	0.639359	1.70357	3.39648	0.00314048	0.0466359
ENSMUSG00000051586	194401	Mical3	protein_coding	0.33929	7.75534	3.39639	0.00314116	0.0466359
ENSMUSG00000026864	14828	Hspa5	protein_coding	-0.325518	7.71111	-3.39558	0.0031468	0.0466771
ENSMUSG00000002055	54141	Spag5	protein_coding	1.43426	-0.574647	3.39334	0.0031626	0.046809
ENSMUSG00000008668	20084	Rps18	protein_coding	-0.417557	6.20654	-3.39315	0.00316398	0.046809
ENSMUSG00000044921	237504	Rassf9	protein_coding	0.547572	3.19611	3.3931	0.00316433	0.046809
ENSMUSG00000043940	72145	Wdfy3	protein_coding	0.228576	7.45352	3.39022	0.00318472	0.0470678
ENSMUSG00000052593	11491	Adam17	protein_coding	0.236792	5.44472	3.38967	0.00318863	0.0470829
ENSMUSG00000024795	240641	Kif20b	protein_coding	0.734158	1.49571	3.38869	0.00319562	0.0471355
ENSMUSG00000117145	NA	NA	protein_coding	0.713464	0.16517	3.38828	0.00319852	0.0471355
ENSMUSG00000024966	20867	Stip1	protein_coding	-0.297177	5.41068	-3.38784	0.00320168	0.0471355
ENSMUSG00000063802	66245	Hspbp1	protein_coding	-0.37389	3.24268	-3.38746	0.00320436	0.0471355
ENSMUSG00000040584	18671	Abcb1a	protein_coding	0.455679	4.54291	3.38701	0.0032076	0.0471355
ENSMUSG00000078572	208501	Ndufaf8	protein_coding	-0.479295	2.1677	-3.38667	0.00321004	0.0471355
ENSMUSG00000057561	13664	Eif1a	protein_coding	-0.443497	5.97958	-3.38633	0.00321246	0.0471355
ENSMUSG00000030880	26939	Polr3e	protein_coding	-0.29069	3.91833	-3.3853	0.00321987	0.0471903
ENSMUSG00000095595	73385	Fam177a	protein_coding	0.362757	5.87283	3.38501	0.003222	0.0471903
ENSMUSG00000057982	235047	Zfp809	protein_coding	0.344261	5.23106	3.38415	0.00322816	0.0472379
ENSMUSG00000037997	101187	Parp11	protein_coding	0.349396	4.03643	3.3833	0.00323432	0.0472855
ENSMUSG00000042729	107071	Wdr74	protein_coding	-0.304749	2.94301	-3.38228	0.00324165	0.0473276
ENSMUSG00000037933	76895	Bicd2	protein_coding	0.37143	6.29105	3.38209	0.00324301	0.0473276
ENSMUSG00000022814	22247	Umps	protein_coding	-0.218501	4.1537	-3.38078	0.00325256	0.047382
ENSMUSG00000039942	19219	Ptger4	protein_coding	0.484949	3.42725	3.38078	0.00325257	0.047382
ENSMUSG00000019837	67371	Gtf3c6	protein_coding	-0.293162	4.09972	-3.37996	0.0032585	0.047426
ENSMUSG00000024735	28000	Prpf19	protein_coding	-0.32334	6.0254	-3.37902	0.00326532	0.0474649
ENSMUSG00000090222	NA	NA	unprocessed_pseudogene	0.748625	2.51353	3.37879	0.003267	0.0474649
ENSMUSG00000031683	78651	Lsm6	protein_coding	-0.285864	3.56762	-3.37815	0.0032717	0.0474907
ENSMUSG00000024212	64144	Mllt1	protein_coding	-0.336849	5.24137	-3.37735	0.00327752	0.0475327
ENSMUSG00000034120	20382	Srsf2	protein_coding	-0.278637	6.44827	-3.3763	0.00328522	0.0476021
ENSMUSG00000029036	108888	Atad3a	protein_coding	-0.394525	5.51292	-3.37493	0.00329526	0.047705
ENSMUSG00000092341	72289	Malat1	lncRNA	0.620617	13.2964	3.37264	0.00331215	0.0478713
ENSMUSG00000017897	14049	Eya2	protein_coding	-0.405909	2.73023	-3.37258	0.00331263	0.0478713
ENSMUSG00000025209	226153	Twnk	protein_coding	-0.382398	3.57123	-3.37106	0.00332388	0.0479913
ENSMUSG00000055762	66656	Eef1d	protein_coding	-0.224503	5.63957	-3.36948	0.00333559	0.0481177
ENSMUSG00000062054	67732	Iah1	protein_coding	-0.308553	4.96729	-3.36828	0.00334451	0.0482036
ENSMUSG00000047242	407786	Taf9b	protein_coding	-0.361244	4.12813	-3.3678	0.0033481	0.0482127
ENSMUSG00000103706	NA	NA	TEC	0.526404	2.56917	3.36579	0.00336315	0.0483866
ENSMUSG00000032575	74840	Manf	protein_coding	-0.317092	4.32131	-3.3651	0.00336834	0.0484184
ENSMUSG00000040163	73344	1700034J05Rik	protein_coding	0.770445	1.60116	3.36433	0.00337413	0.0484589
ENSMUSG00000020267	15254	Hint1	protein_coding	-0.323126	5.31194	-3.36132	0.00339689	0.0487427
ENSMUSG00000028127	19299	Abcd3	protein_coding	-0.358644	6.889	-3.36019	0.00340543	0.0488222
ENSMUSG00000032369	22038	Plscr1	protein_coding	-0.613057	1.92226	-3.35913	0.0034135	0.0488647
ENSMUSG00000054598	231253	9130230L23Rik	protein_coding	1.26045	-0.185418	3.35901	0.0034144	0.0488647
ENSMUSG00000057863	54217	Rpl36	protein_coding	-0.391641	5.82533	-3.35743	0.00342647	0.0489944
ENSMUSG00000062867	23918	Impdh2	protein_coding	-0.351441	4.97856	-3.35683	0.00343108	0.0490127
ENSMUSG00000031537	16150	Ikbkb	protein_coding	0.215883	5.65767	3.35647	0.00343378	0.0490127
ENSMUSG00000067158	12829	Col4a4	protein_coding	0.664832	3.29518	3.35535	0.00344236	0.0490921
ENSMUSG00000052151	50784	Plpp2	protein_coding	-0.530905	2.1522	-3.35415	0.00345164	0.0491163
ENSMUSG00000039275	68837	Foxk2	protein_coding	-0.219903	5.66199	-3.35329	0.00345825	0.0491163
ENSMUSG00000031134	19655	Rbmx	protein_coding	-0.243512	5.3257	-3.35275	0.00346244	0.0491163
ENSMUSG00000029777	353172	Gars	protein_coding	-0.305117	5.91682	-3.35263	0.00346333	0.0491163
ENSMUSG00000032301	26441	Psma4	protein_coding	-0.281873	5.74155	-3.35248	0.00346449	0.0491163
ENSMUSG00000060181	215436	Slc35e3	protein_coding	-0.389338	4.08191	-3.3518	0.00346973	0.0491163
ENSMUSG00000087412	100040298	Gm15501	transcribed_processed_pseudogene	-0.774831	1.59458	-3.35138	0.00347303	0.0491163
ENSMUSG00000048200	213573	Cracr2b	protein_coding	0.495813	3.09075	3.35135	0.00347326	0.0491163
ENSMUSG00000117743	NA	NA	lncRNA	0.878264	0.1273	3.35131	0.00347353	0.0491163
ENSMUSG00000027204	14118	Fbn1	protein_coding	0.710626	8.46096	3.35071	0.00347821	0.0491163
ENSMUSG00000022474	29858	Pmm1	protein_coding	-0.502785	5.4706	-3.35039	0.00348069	0.0491163
ENSMUSG00000030934	18242	Oat	protein_coding	-0.220277	6.39699	-3.3502	0.00348217	0.0491163
ENSMUSG00000040128	108767	Pnrc1	protein_coding	0.2915	7.28302	3.35005	0.0034833	0.0491163
ENSMUSG00000018822	54612	Sfrp5	protein_coding	-1.01192	0.862704	-3.34881	0.00349298	0.0491477
ENSMUSG00000024403	66237	Atp6v1g2	protein_coding	0.533951	1.50131	3.34865	0.00349423	0.0491477
ENSMUSG00000052406	227656	Rexo4	protein_coding	-0.246455	3.81163	-3.3482	0.0034977	0.0491477
ENSMUSG00000068966	241311	Zbtb34	protein_coding	0.349553	4.38908	3.34815	0.00349811	0.0491477
ENSMUSG00000034480	54004	Diaph2	protein_coding	0.289588	6.65028	3.34718	0.00350569	0.0491477
ENSMUSG00000038070	338349	Cntln	protein_coding	0.249551	4.55955	3.34659	0.00351029	0.0491477
ENSMUSG00000070733	72313	Fryl	protein_coding	0.281997	6.876	3.34657	0.00351044	0.0491477
ENSMUSG00000013846	20442	St3gal1	protein_coding	-0.473567	7.05593	-3.34656	0.00351051	0.0491477
ENSMUSG00000070565	226525	Rasal2	protein_coding	0.293404	5.41899	3.34628	0.00351271	0.0491477
ENSMUSG00000027879	20333	Sec22b	protein_coding	-0.329275	5.64428	-3.34522	0.00352105	0.049192
ENSMUSG00000019842	103213	Traf3ip2	protein_coding	-0.433141	4.2246	-3.34511	0.00352192	0.049192
ENSMUSG00000060073	19167	Psma3	protein_coding	-0.272606	6.4158	-3.34128	0.00355209	0.0495708
ENSMUSG00000029446	100678	Psph	protein_coding	-0.739007	3.32186	-3.34046	0.00355859	0.049619
ENSMUSG00000097440	NA	NA	lncRNA	0.632191	2.89144	3.33891	0.00357088	0.0497477
ENSMUSG00000007617	26556	Homer1	protein_coding	-0.356761	4.23741	-3.33824	0.00357626	0.0497801
ENSMUSG00000025428	11946	Atp5a1	protein_coding	-0.38694	9.37165	-3.33734	0.00358342	0.0498371
ENSMUSG00000032915	52614	Adgre4	protein_coding	0.72198	1.67335	3.3362	0.00359253	0.0499211
ENSMUSG00000103151	NA	NA	TEC	0.920573	1.52297	3.33497	0.00360241	0.0499996
ENSMUSG00000020846	76566	Rflnb	protein_coding	0.728433	6.22558	3.33468	0.00360472	0.0499996
ENSMUSG00000030216	60321	Wbp11	protein_coding	-0.209638	5.56868	-3.33435	0.00360739	0.0499996

## Sheet: T3. ABA v WR
ENSEMBL	ENTREZID	SYMBOL	gene_type	logFC	AveExpr	t	P.Value	adj.P.Val
ENSMUSG00000027204	14118	Fbn1	protein_coding	3.23613	8.46096	16.6595	1.52281e-12	9.55943e-09
ENSMUSG00000026042	12832	Col5a2	protein_coding	2.18386	6.71297	16.5193	1.76243e-12	9.55943e-09
ENSMUSG00000097451	NA	NA	lncRNA	1.97655	5.83291	16.7202	1.42996e-12	9.55943e-09
ENSMUSG00000026043	12825	Col3a1	protein_coding	4.04707	9.69251	15.9712	3.15401e-12	1.28305e-08
ENSMUSG00000038949	226744	Cnst	protein_coding	-1.8012	6.7047	-15.6064	4.69149e-12	1.39786e-08
ENSMUSG00000045664	104252	Cdc42ep2	protein_coding	1.49971	4.02198	15.1921	7.43806e-12	1.39786e-08
ENSMUSG00000032231	12306	Anxa2	protein_coding	2.18474	7.48196	15.109	8.1684e-12	1.39786e-08
ENSMUSG00000029131	23950	Dnajb6	protein_coding	-0.964837	6.55598	-14.9332	9.9747e-12	1.39786e-08
ENSMUSG00000061740	56448	Cyp2d22	protein_coding	-1.95563	5.68573	-14.8902	1.04783e-11	1.39786e-08
ENSMUSG00000038967	18604	Pdk2	protein_coding	-1.75502	7.38604	-14.8755	1.06556e-11	1.39786e-08
ENSMUSG00000032010	53376	Usp2	protein_coding	-1.9303	4.21524	-14.8597	1.08508e-11	1.39786e-08
ENSMUSG00000025260	15108	Hsd17b10	protein_coding	-2.25089	6.69214	-14.833	1.11882e-11	1.39786e-08
ENSMUSG00000006800	72043	Sulf2	protein_coding	1.03962	7.76036	14.7529	1.22687e-11	1.39786e-08
ENSMUSG00000030208	13730	Emp1	protein_coding	2.98479	6.45122	14.7367	1.25009e-11	1.39786e-08
ENSMUSG00000025092	73442	Hspa12a	protein_coding	2.47824	6.17565	14.7105	1.28858e-11	1.39786e-08
ENSMUSG00000001506	12842	Col1a1	protein_coding	4.26624	8.25581	14.5843	1.49193e-11	1.51729e-08
ENSMUSG00000053080	108899	Zfta	protein_coding	1.40115	5.28964	14.4246	1.79858e-11	1.72155e-08
ENSMUSG00000026837	12831	Col5a1	protein_coding	2.55737	7.54737	14.3395	1.98848e-11	1.79758e-08
ENSMUSG00000003477	21743	Inmt	protein_coding	-4.46267	5.53373	-14.25	2.21094e-11	1.8935e-08
ENSMUSG00000000838	14265	Fmr1	protein_coding	2.2865	7.88235	14.1509	2.48813e-11	2.02434e-08
ENSMUSG00000028150	19885	Rorc	protein_coding	-2.08167	4.75875	-13.8578	3.5431e-11	2.74539e-08
ENSMUSG00000039787	99151	Cercam	protein_coding	1.67364	4.4675	13.7902	3.84756e-11	2.84579e-08
ENSMUSG00000063011	56047	Msln	protein_coding	1.95932	4.91397	13.5259	5.32731e-11	3.76896e-08
ENSMUSG00000022747	54613	St3gal6	protein_coding	-1.98798	6.19164	-13.4629	5.76187e-11	3.84961e-08
ENSMUSG00000001034	23939	Mapk7	protein_coding	1.05052	3.6695	13.4419	5.91446e-11	3.84961e-08
ENSMUSG00000022816	14314	Fstl1	protein_coding	2.40816	7.32144	13.3061	7.01147e-11	4.3881e-08
ENSMUSG00000024222	14229	Fkbp5	protein_coding	-3.45874	5.22934	-13.2305	7.71307e-11	4.64841e-08
ENSMUSG00000069833	66395	Ahnak	protein_coding	1.07575	11.6789	12.9779	1.06409e-10	6.00007e-08
ENSMUSG00000046572	100515	Zfp518b	protein_coding	1.07704	3.48747	12.9741	1.06933e-10	6.00007e-08
ENSMUSG00000022472	28075	Desi1	protein_coding	-1.18607	5.48517	-12.9182	1.14903e-10	6.19212e-08
ENSMUSG00000031808	26457	Slc27a1	protein_coding	-1.66923	10.3719	-12.8978	1.17967e-10	6.19212e-08
ENSMUSG00000040181	14261	Fmo1	protein_coding	-1.79488	8.00326	-12.8284	1.29045e-10	6.56195e-08
ENSMUSG00000022840	224129	Adcy5	protein_coding	2.49748	6.94089	12.7797	1.37464e-10	6.77821e-08
ENSMUSG00000042010	100705	Acacb	protein_coding	-2.70081	8.84424	-12.6224	1.68835e-10	7.86155e-08
ENSMUSG00000037060	109042	Cavin3	protein_coding	2.74097	6.30395	12.6048	1.72791e-10	7.86155e-08
ENSMUSG00000031309	110651	Rps6ka3	protein_coding	1.67275	7.65706	12.5998	1.73928e-10	7.86155e-08
ENSMUSG00000020241	12834	Col6a2	protein_coding	3.10496	8.28878	12.5522	1.85191e-10	7.97549e-08
ENSMUSG00000059022	333088	Kcp	protein_coding	2.88081	1.47612	12.5462	1.86668e-10	7.97549e-08
ENSMUSG00000002885	26364	Adgre5	protein_coding	1.39687	6.07484	12.5282	1.91153e-10	7.97549e-08
ENSMUSG00000020572	59027	Nampt	protein_coding	-1.75898	7.26344	-12.5043	1.97283e-10	8.02547e-08
ENSMUSG00000029718	18542	Pcolce	protein_coding	2.51076	5.36998	12.4561	2.10312e-10	8.22982e-08
ENSMUSG00000039286	72007	Fndc3b	protein_coding	1.3099	7.40665	12.4485	2.12422e-10	8.22982e-08
ENSMUSG00000069662	17118	Marcks	protein_coding	2.48694	7.34421	12.3964	2.27676e-10	8.61569e-08
ENSMUSG00000095115	319622	Itpripl2	protein_coding	0.81693	6.02214	12.3573	2.39858e-10	8.87039e-08
ENSMUSG00000004383	16795	Large1	protein_coding	0.812619	5.14878	12.3186	2.52621e-10	9.01386e-08
ENSMUSG00000028906	269587	Epb41	protein_coding	-1.01563	6.68895	-12.3121	2.54817e-10	9.01386e-08
ENSMUSG00000021903	78754	Galnt15	protein_coding	-2.27509	7.54054	-12.2473	2.77965e-10	9.62349e-08
ENSMUSG00000001493	17285	Meox1	protein_coding	3.08199	1.41541	12.2067	2.93618e-10	9.8718e-08
ENSMUSG00000052392	171282	Acot4	protein_coding	-2.31328	4.73117	-12.1901	3.00271e-10	9.8718e-08
ENSMUSG00000044288	12801	Cnr1	protein_coding	2.86401	3.52014	12.1826	3.03337e-10	9.8718e-08
ENSMUSG00000030935	20216	Acsm3	protein_coding	-2.44551	7.25445	-12.1488	3.17521e-10	1.01308e-07
ENSMUSG00000001467	13121	Cyp51	protein_coding	-3.16029	6.63828	-12.1264	3.27287e-10	1.02416e-07
ENSMUSG00000036863	214804	Syde2	protein_coding	-1.92167	5.57062	-12.0563	3.60027e-10	1.10535e-07
ENSMUSG00000030589	233046	Rasgrp4	protein_coding	1.66319	2.444	12.0409	3.67642e-10	1.10783e-07
ENSMUSG00000032011	21838	Thy1	protein_coding	2.39181	4.14467	11.9999	3.8882e-10	1.15034e-07
ENSMUSG00000067786	18111	Nnat	protein_coding	5.67167	5.91217	11.961	4.10062e-10	1.19152e-07
ENSMUSG00000036782	67455	Klhl13	protein_coding	1.49083	4.727	11.9245	4.31152e-10	1.23083e-07
ENSMUSG00000027514	58203	Zbp1	protein_coding	1.88072	2.2023	11.8923	4.5067e-10	1.26436e-07
ENSMUSG00000049422	103172	Chchd10	protein_coding	-2.20387	6.81257	-11.8692	4.65208e-10	1.28303e-07
ENSMUSG00000046731	216858	Kctd11	protein_coding	1.06929	3.05043	11.8294	4.91544e-10	1.33307e-07
ENSMUSG00000050332	72345	Amer1	protein_coding	1.18195	5.1128	11.7881	5.20462e-10	1.38835e-07
ENSMUSG00000031068	30926	Glrx3	protein_coding	-1.14204	6.67785	-11.7737	5.3092e-10	1.39341e-07
ENSMUSG00000058022	109254	Adtrp	protein_coding	-2.00766	4.08656	-11.749	5.49503e-10	1.41929e-07
ENSMUSG00000026492	15278	Tfb2m	protein_coding	-1.05656	5.397	-11.7289	5.65026e-10	1.42814e-07
ENSMUSG00000026872	24136	Zeb2	protein_coding	1.93137	8.80468	11.6989	5.89194e-10	1.42814e-07
ENSMUSG00000029581	14086	Fscn1	protein_coding	2.39494	5.0204	11.6977	5.90182e-10	1.42814e-07
ENSMUSG00000040170	55990	Fmo2	protein_coding	-2.46832	6.18476	-11.6781	6.06552e-10	1.42814e-07
ENSMUSG00000045312	218454	Lhfpl2	protein_coding	3.33612	5.90622	11.678	6.06617e-10	1.42814e-07
ENSMUSG00000032434	67213	Cmtm6	protein_coding	0.991023	6.16718	11.6751	6.09111e-10	1.42814e-07
ENSMUSG00000031095	72584	Cul4b	protein_coding	-0.772248	6.17243	-11.6689	6.14367e-10	1.42814e-07
ENSMUSG00000070327	672511	Rnf213	protein_coding	1.13117	7.74949	11.5787	6.97174e-10	1.5978e-07
ENSMUSG00000029661	12843	Col1a2	protein_coding	2.72755	8.51268	11.5103	7.67735e-10	1.71726e-07
ENSMUSG00000033917	56209	Gde1	protein_coding	-1.72484	6.59068	-11.5078	7.70404e-10	1.71726e-07
ENSMUSG00000031375	12111	Bgn	protein_coding	1.48127	8.14082	11.4686	8.14369e-10	1.79073e-07
ENSMUSG00000016194	15483	Hsd11b1	protein_coding	-2.4765	5.39031	-11.4267	8.64135e-10	1.84631e-07
ENSMUSG00000031502	12826	Col4a1	protein_coding	1.90281	9.66422	11.4212	8.70961e-10	1.84631e-07
ENSMUSG00000024940	16998	Ltbp3	protein_coding	1.2926	7.71981	11.419	8.73684e-10	1.84631e-07
ENSMUSG00000050382	16576	Kif7	protein_coding	1.22607	2.59325	11.3781	9.26006e-10	1.93014e-07
ENSMUSG00000022894	23794	Adamts5	protein_coding	1.94152	7.46028	11.3623	9.47107e-10	1.93014e-07
ENSMUSG00000035948	380660	Acss3	protein_coding	-1.41494	7.84504	-11.361	9.48938e-10	1.93014e-07
ENSMUSG00000041390	16543	Mdfic	protein_coding	0.814073	5.74498	11.3412	9.76029e-10	1.94886e-07
ENSMUSG00000022587	17069	Ly6e	protein_coding	1.36643	7.6098	11.3341	9.86042e-10	1.94886e-07
ENSMUSG00000040044	50793	Orc3	protein_coding	-0.881646	5.80214	-11.3231	1.00167e-09	1.94886e-07
ENSMUSG00000033308	99586	Dpyd	protein_coding	-1.73839	6.23695	-11.3201	1.00605e-09	1.94886e-07
ENSMUSG00000001119	12833	Col6a1	protein_coding	2.51814	8.36785	11.3081	1.02348e-09	1.9593e-07
ENSMUSG00000026692	226564	Fmo4	protein_coding	-2.06794	0.616889	-11.2903	1.0498e-09	1.98633e-07
ENSMUSG00000020230	15468	Prmt2	protein_coding	1.252	3.44262	11.2462	1.1185e-09	2.08345e-07
ENSMUSG00000044792	69046	Isca1	protein_coding	-0.98176	7.06871	-11.2411	1.12674e-09	2.08345e-07
ENSMUSG00000021752	71393	Kctd6	protein_coding	-1.31336	4.40957	-11.2209	1.15988e-09	2.12062e-07
ENSMUSG00000040296	230073	Ddx58	protein_coding	1.08966	5.1582	11.1999	1.19554e-09	2.15358e-07
ENSMUSG00000028763	15530	Hspg2	protein_coding	1.74944	9.69074	11.1901	1.21247e-09	2.15358e-07
ENSMUSG00000021474	14057	Sfxn1	protein_coding	-1.55294	7.91029	-11.1872	1.21761e-09	2.15358e-07
ENSMUSG00000003526	19125	Prodh	protein_coding	-2.08403	4.47695	-11.1472	1.29002e-09	2.22079e-07
ENSMUSG00000075254	77446	Heg1	protein_coding	0.812988	8.77364	11.1471	1.29032e-09	2.22079e-07
ENSMUSG00000034205	94352	Loxl2	protein_coding	2.42324	6.03033	11.1387	1.30615e-09	2.22079e-07
ENSMUSG00000028653	66966	Trit1	protein_coding	-1.42221	4.43228	-11.1365	1.3102e-09	2.22079e-07
ENSMUSG00000027864	19221	Ptgfrn	protein_coding	1.30187	6.2082	11.128	1.32642e-09	2.22511e-07
ENSMUSG00000035900	223752	Gramd4	protein_coding	1.09207	4.91752	11.1147	1.35226e-09	2.23891e-07
ENSMUSG00000071984	68655	Fndc1	protein_coding	1.28192	7.12191	11.1097	1.36217e-09	2.23891e-07
ENSMUSG00000019278	13479	Dpep1	protein_coding	-1.9837	6.11567	-11.0848	1.4122e-09	2.27724e-07
ENSMUSG00000073418	12268	C4b	protein_coding	2.21806	8.39128	11.0842	1.41348e-09	2.27724e-07
ENSMUSG00000036256	29817	Igfbp7	protein_coding	1.22633	7.27737	11.0605	1.46316e-09	2.31499e-07
ENSMUSG00000026473	14645	Glul	protein_coding	-2.27752	11.2751	-11.0532	1.47869e-09	2.31499e-07
ENSMUSG00000031701	56445	Dnaja2	protein_coding	-0.736683	6.28616	-11.0528	1.47959e-09	2.31499e-07
ENSMUSG00000021794	14661	Glud1	protein_coding	-1.08817	8.17268	-10.989	1.62402e-09	2.47883e-07
ENSMUSG00000022371	12818	Col14a1	protein_coding	1.69302	6.57718	10.9867	1.62955e-09	2.47883e-07
ENSMUSG00000049091	20768	Sephs2	protein_coding	-1.43073	6.26181	-10.9865	1.63e-09	2.47883e-07
ENSMUSG00000037710	52637	Cisd1	protein_coding	-1.43042	5.40665	-10.9759	1.65557e-09	2.49439e-07
ENSMUSG00000031799	326618	Tpm4	protein_coding	1.24681	7.00816	10.9419	1.74001e-09	2.59756e-07
ENSMUSG00000066551	15289	Hmgb1	protein_coding	-0.586762	7.75249	-10.8947	1.86501e-09	2.75885e-07
ENSMUSG00000026185	16011	Igfbp5	protein_coding	2.28399	9.2008	10.888	1.88359e-09	2.76124e-07
ENSMUSG00000105837	102639747	Gm35986	lncRNA	-4.42915	-2.22488	-10.8421	2.01545e-09	2.92816e-07
ENSMUSG00000042599	338523	Kdm7a	protein_coding	-1.57528	7.07593	-10.8224	2.07502e-09	2.98804e-07
ENSMUSG00000061731	14042	Ext1	protein_coding	0.926304	5.83693	10.7415	2.33973e-09	3.33966e-07
ENSMUSG00000046157	268567	Tmem229b	protein_coding	1.51821	3.34456	10.73	2.38012e-09	3.36777e-07
ENSMUSG00000032714	71709	Syde1	protein_coding	1.02432	4.95176	10.7087	2.45702e-09	3.4466e-07
ENSMUSG00000027750	50706	Postn	protein_coding	1.40422	7.40414	10.6963	2.50272e-09	3.4807e-07
ENSMUSG00000029370	73246	Rassf6	protein_coding	-2.16207	2.3666	-10.6827	2.55427e-09	3.49848e-07
ENSMUSG00000048078	23966	Tenm4	protein_coding	3.30177	8.68384	10.6768	2.57689e-09	3.49848e-07
ENSMUSG00000034422	547253	Parp14	protein_coding	0.94999	6.22605	10.676	2.58e-09	3.49848e-07
ENSMUSG00000051285	319263	Pcmtd1	protein_coding	-0.797224	7.64964	-10.631	2.75952e-09	3.71098e-07
ENSMUSG00000055239	74287	Kcmf1	protein_coding	-1.04428	6.41452	-10.6106	2.84543e-09	3.77258e-07
ENSMUSG00000023064	20618	Sncg	protein_coding	4.73024	6.26081	10.6091	2.85169e-09	3.77258e-07
ENSMUSG00000066000	112422	Zfp979	protein_coding	1.35518	2.78651	10.6003	2.88965e-09	3.79197e-07
ENSMUSG00000028525	18578	Pde4b	protein_coding	1.42817	3.63315	10.5579	3.08019e-09	4.00953e-07
ENSMUSG00000056234	27057	Ncoa4	protein_coding	-1.58238	8.71568	-10.5526	3.10472e-09	4.00953e-07
ENSMUSG00000048445	71276	Ccdc57	protein_coding	-1.35579	2.421	-10.5384	3.17195e-09	4.06409e-07
ENSMUSG00000029778	11517	Adcyap1r1	protein_coding	-1.90077	5.04202	-10.53	3.21267e-09	4.08411e-07
ENSMUSG00000011256	11492	Adam19	protein_coding	1.37259	4.70766	10.5185	3.26866e-09	4.12308e-07
ENSMUSG00000026478	226519	Lamc1	protein_coding	1.1821	8.76423	10.5063	3.32944e-09	4.1557e-07
ENSMUSG00000048126	12835	Col6a3	protein_coding	3.12591	7.89629	10.4986	3.36871e-09	4.1557e-07
ENSMUSG00000032334	16949	Loxl1	protein_coding	2.05512	6.19005	10.4981	3.37114e-09	4.1557e-07
ENSMUSG00000021012	75553	Zc3h14	protein_coding	-0.525993	6.64163	-10.4755	3.48871e-09	4.2683e-07
ENSMUSG00000024065	57440	Ehd3	protein_coding	1.53342	3.53691	10.4588	3.57807e-09	4.34495e-07
ENSMUSG00000032584	19882	Mst1r	protein_coding	1.15551	4.48028	10.4478	3.63836e-09	4.38543e-07
ENSMUSG00000024937	114601	Ehbp1l1	protein_coding	1.2371	5.94984	10.4364	3.70194e-09	4.39638e-07
ENSMUSG00000020472	268417	Zkscan17	protein_coding	-0.704113	4.76885	-10.4357	3.70586e-09	4.39638e-07
ENSMUSG00000026443	16980	Lrrn2	protein_coding	2.23722	2.72666	10.4273	3.75344e-09	4.39638e-07
ENSMUSG00000018819	16985	Lsp1	protein_coding	1.59851	6.18368	10.4269	3.75552e-09	4.39638e-07
ENSMUSG00000041794	245049	Myrip	protein_coding	-2.05968	3.49078	-10.4069	3.87145e-09	4.49974e-07
ENSMUSG00000025268	80884	Maged2	protein_coding	2.07361	4.32027	10.3794	4.03733e-09	4.65924e-07
ENSMUSG00000028826	66146	Maco1	protein_coding	-0.73029	6.08022	-10.3591	4.16459e-09	4.77227e-07
ENSMUSG00000027495	67017	Fam210b	protein_coding	-0.92486	5.25663	-10.3291	4.36026e-09	4.93752e-07
ENSMUSG00000030123	67784	Plxnd1	protein_coding	1.57067	6.46939	10.3277	4.36948e-09	4.93752e-07
ENSMUSG00000020231	64451	Dip2a	protein_coding	0.79151	5.10202	10.3124	4.47283e-09	5.01944e-07
ENSMUSG00000028664	13844	Ephb2	protein_coding	2.53507	3.90258	10.2899	4.63045e-09	5.16073e-07
ENSMUSG00000074899	640524	Sptbn5	protein_coding	-1.46143	1.73262	-10.2788	4.70945e-09	5.21307e-07
ENSMUSG00000027806	72033	Tsc22d2	protein_coding	0.872851	6.4733	10.2732	4.75026e-09	5.22272e-07
ENSMUSG00000032596	74153	Uba7	protein_coding	1.04708	4.49591	10.2652	4.80956e-09	5.25243e-07
ENSMUSG00000024440	53601	Pcdh12	protein_coding	2.78475	2.70875	10.2345	5.04193e-09	5.46948e-07
ENSMUSG00000026029	12370	Casp8	protein_coding	1.00182	4.82806	10.2297	5.07921e-09	5.47344e-07
ENSMUSG00000020072	67307	Pbld2	protein_coding	-2.1271	0.17603	-10.1989	5.32708e-09	5.70278e-07
ENSMUSG00000027312	11990	Atrn	protein_coding	-1.46669	7.56025	-10.1925	5.38003e-09	5.72182e-07
ENSMUSG00000034593	17918	Myo5a	protein_coding	-0.668626	7.36983	-10.1785	5.49782e-09	5.799e-07
ENSMUSG00000030104	192193	Edem1	protein_coding	1.25863	6.81185	10.1754	5.52388e-09	5.799e-07
ENSMUSG00000031765	17748	Mt1	protein_coding	-2.86546	6.91966	-10.1698	5.57176e-09	5.81178e-07
ENSMUSG00000029185	68303	Fam114a1	protein_coding	1.26986	4.76381	10.1655	5.60958e-09	5.81396e-07
ENSMUSG00000021186	23876	Fbln5	protein_coding	1.05155	5.38971	10.1427	5.8109e-09	5.98449e-07
ENSMUSG00000026749	59126	Nek6	protein_coding	1.23047	5.12116	10.1317	5.91139e-09	6.04969e-07
ENSMUSG00000045827	20723	Serpinb9	protein_coding	1.09177	4.74353	10.1229	5.99241e-09	6.09428e-07
ENSMUSG00000039031	73910	Arhgap18	protein_coding	1.07496	5.97165	10.1154	6.06229e-09	6.12705e-07
ENSMUSG00000004947	74198	Dtx2	protein_coding	0.943173	5.40936	10.1102	6.11235e-09	6.13951e-07
ENSMUSG00000015522	11863	Arnt	protein_coding	-0.584076	6.64166	-10.0922	6.28583e-09	6.27503e-07
ENSMUSG00000019461	70310	Plscr3	protein_coding	0.851171	5.16449	10.0878	6.32823e-09	6.27884e-07
ENSMUSG00000085925	353326	Rtl1	protein_coding	2.0796	1.9439	10.0793	6.41258e-09	6.32397e-07
ENSMUSG00000006423	77644	C330007P06Rik	protein_coding	-1.00059	7.04856	-10.0747	6.45939e-09	6.33176e-07
ENSMUSG00000018593	20692	Sparc	protein_coding	2.4092	9.99804	10.0363	6.85863e-09	6.66817e-07
ENSMUSG00000033327	81877	Tnxb	protein_coding	1.00411	9.03873	10.0338	6.88454e-09	6.66817e-07
ENSMUSG00000021039	66354	Snw1	protein_coding	-0.607827	5.15652	-10.0209	7.02512e-09	6.76407e-07
ENSMUSG00000021268	17263	Meg3	lncRNA	1.44556	6.37829	10.0156	7.08335e-09	6.77703e-07
ENSMUSG00000050989	74777	Selenon	protein_coding	0.826684	5.34074	10.0122	7.12188e-09	6.77703e-07
ENSMUSG00000070436	12406	Serpinh1	protein_coding	2.5502	8.0444	10.0017	7.23923e-09	6.84865e-07
ENSMUSG00000003228	14773	Grk5	protein_coding	1.44314	5.51822	9.97895	7.50267e-09	7.05685e-07
ENSMUSG00000059901	237360	Adamts14	protein_coding	2.09581	2.24246	9.96437	7.67637e-09	7.17873e-07
ENSMUSG00000056917	20469	Sipa1	protein_coding	1.12883	5.08287	9.94661	7.89368e-09	7.32158e-07
ENSMUSG00000027893	229709	Ahcyl1	protein_coding	-1.10929	7.42591	-9.94457	7.91912e-09	7.32158e-07
ENSMUSG00000048787	233805	Dcun1d3	protein_coding	-1.0967	6.12322	-9.92948	8.10935e-09	7.4393e-07
ENSMUSG00000062980	214642	Cped1	protein_coding	0.913572	7.80317	9.92726	8.13788e-09	7.4393e-07
ENSMUSG00000025437	170822	Usp33	protein_coding	-1.28241	6.40409	-9.92187	8.20715e-09	7.46071e-07
ENSMUSG00000097572	108167690	Gm26797	lncRNA	2.21937	1.69034	9.90038	8.49003e-09	7.65061e-07
ENSMUSG00000024528	67222	Srfbp1	protein_coding	-0.855755	3.38368	-9.89889	8.51008e-09	7.65061e-07
ENSMUSG00000020674	69675	Pxdn	protein_coding	1.0289	8.73257	9.89084	8.6189e-09	7.70587e-07
ENSMUSG00000099881	100503178	2810013P06Rik	lncRNA	-1.18631	3.77438	-9.86431	8.98806e-09	7.97114e-07
ENSMUSG00000030956	77938	Fam53b	protein_coding	1.38681	6.02152	9.86251	9.01358e-09	7.97114e-07
ENSMUSG00000049625	212937	Tifab	protein_coding	1.39991	2.11587	9.85592	9.10815e-09	8.01123e-07
ENSMUSG00000034675	56320	Dbn1	protein_coding	1.64004	4.60809	9.85196	9.16538e-09	8.01823e-07
ENSMUSG00000018983	242705	E2f2	protein_coding	2.14247	1.12769	9.82962	9.49568e-09	8.26277e-07
ENSMUSG00000013698	18611	Pea15a	protein_coding	0.983762	6.39277	9.81877	9.66065e-09	8.32587e-07
ENSMUSG00000019055	18822	Plod1	protein_coding	0.808439	6.10574	9.81743	9.68124e-09	8.32587e-07
ENSMUSG00000042834	27528	Nrep	protein_coding	2.11801	3.89594	9.8148	9.7217e-09	8.32587e-07
ENSMUSG00000022098	12153	Bmp1	protein_coding	1.22786	5.75924	9.79052	1.01042e-08	8.5807e-07
ENSMUSG00000047528	108812	Flacc1	protein_coding	2.20706	2.32163	9.78924	1.01247e-08	8.5807e-07
ENSMUSG00000038351	97761	Sgsm2	protein_coding	1.15845	4.1241	9.78259	1.02324e-08	8.62705e-07
ENSMUSG00000028339	12819	Col15a1	protein_coding	4.23849	7.97848	9.77141	1.04161e-08	8.69463e-07
ENSMUSG00000057236	19646	Rbbp4	protein_coding	-0.574437	6.58677	-9.77121	1.04195e-08	8.69463e-07
ENSMUSG00000032009	75747	Sesn3	protein_coding	1.07241	6.9009	9.73333	1.10683e-08	9.18894e-07
ENSMUSG00000040483	327959	Xaf1	protein_coding	1.06794	3.48512	9.71099	1.14705e-08	9.37816e-07
ENSMUSG00000032812	69710	Arap1	protein_coding	0.879262	5.64718	9.71084	1.14733e-08	9.37816e-07
ENSMUSG00000049538	271127	Adamts16	protein_coding	6.35407	1.22601	9.7098	1.14925e-08	9.37816e-07
ENSMUSG00000033066	14457	Gas7	protein_coding	1.40658	6.58688	9.70496	1.15817e-08	9.37816e-07
ENSMUSG00000061315	17938	Naca	protein_coding	-0.681035	7.22514	-9.70482	1.15844e-08	9.37816e-07
ENSMUSG00000027823	229363	Gmps	protein_coding	-0.681953	5.82195	-9.69856	1.17009e-08	9.42564e-07
ENSMUSG00000031503	12827	Col4a2	protein_coding	1.8788	9.05253	9.68872	1.18869e-08	9.51719e-07
ENSMUSG00000026489	67426	Coq8a	protein_coding	-1.99772	6.17531	-9.68637	1.19316e-08	9.51719e-07
ENSMUSG00000009418	215690	Nav1	protein_coding	0.859364	7.21498	9.65974	1.24522e-08	9.82779e-07
ENSMUSG00000006462	329562	A530013C23Rik	lncRNA	-1.54147	1.5544	-9.65888	1.24694e-08	9.82779e-07
ENSMUSG00000079523	19240	Tmsb10	protein_coding	1.18205	6.39302	9.65712	1.25048e-08	9.82779e-07
ENSMUSG00000025366	23943	Esyt1	protein_coding	1.5143	7.65837	9.64916	1.26656e-08	9.82779e-07
ENSMUSG00000026623	226856	Lpgat1	protein_coding	2.36703	8.33203	9.64795	1.26902e-08	9.82779e-07
ENSMUSG00000005718	83383	Tfap4	protein_coding	-1.03024	3.13105	-9.64662	1.27174e-08	9.82779e-07
ENSMUSG00000033863	16601	Klf9	protein_coding	-1.39118	7.79624	-9.64533	1.27438e-08	9.82779e-07
ENSMUSG00000033107	67664	Rnf125	protein_coding	-2.08223	5.26934	-9.63512	1.29546e-08	9.94327e-07
ENSMUSG00000058743	211480	Kcnj14	protein_coding	5.36205	0.681901	9.61806	1.33153e-08	1.01721e-06
ENSMUSG00000013236	19280	Ptprs	protein_coding	1.28328	6.80567	9.58006	1.41565e-08	1.07491e-06
ENSMUSG00000028597	67305	Gpx7	protein_coding	1.64684	2.77035	9.57804	1.42027e-08	1.07491e-06
ENSMUSG00000034807	234407	Colgalt1	protein_coding	0.595358	6.12539	9.56584	1.44855e-08	1.09124e-06
ENSMUSG00000070348	12443	Ccnd1	protein_coding	1.93088	4.29254	9.55483	1.47457e-08	1.10572e-06
ENSMUSG00000039197	11534	Adk	protein_coding	-0.955557	6.10078	-9.54821	1.49044e-08	1.11172e-06
ENSMUSG00000017615	21927	Tnfaip1	protein_coding	0.73586	5.64747	9.54581	1.49623e-08	1.11172e-06
ENSMUSG00000037010	30878	Apln	protein_coding	3.58594	2.28644	9.52874	1.53816e-08	1.13768e-06
ENSMUSG00000027712	11747	Anxa5	protein_coding	1.10612	7.69032	9.52383	1.55047e-08	1.1416e-06
ENSMUSG00000070509	244058	Rgma	protein_coding	-0.79534	6.82879	-9.51415	1.575e-08	1.15443e-06
ENSMUSG00000021806	18074	Nid2	protein_coding	1.90967	6.78002	9.50755	1.59195e-08	1.16162e-06
ENSMUSG00000049521	104445	Cdc42ep1	protein_coding	1.28036	6.37193	9.48625	1.64797e-08	1.19713e-06
ENSMUSG00000035863	18483	Palm	protein_coding	0.976756	6.09033	9.47224	1.68596e-08	1.21929e-06
ENSMUSG00000014846	67971	Tppp3	protein_coding	1.3265	4.58327	9.45746	1.727e-08	1.24344e-06
ENSMUSG00000024527	69597	Afg3l2	protein_coding	-0.830679	6.27752	-9.45462	1.73502e-08	1.24371e-06
ENSMUSG00000036707	12283	Cab39	protein_coding	-0.62411	6.99946	-9.45137	1.74422e-08	1.24482e-06
ENSMUSG00000020988	217666	L2hgdh	protein_coding	-0.948741	4.17009	-9.43582	1.78901e-08	1.27121e-06
ENSMUSG00000022548	11815	Apod	protein_coding	-3.77898	3.86018	-9.43274	1.79803e-08	1.27207e-06
ENSMUSG00000027230	26427	Creb3l1	protein_coding	2.03067	4.0188	9.42627	1.81711e-08	1.28e-06
ENSMUSG00000021256	238328	Vash1	protein_coding	2.74085	2.86234	9.42305	1.82668e-08	1.2812e-06
ENSMUSG00000026024	74018	Als2	protein_coding	0.736894	4.75608	9.41651	1.84629e-08	1.28939e-06
ENSMUSG00000001627	15982	Ifrd1	protein_coding	-1.33786	6.55608	-9.40757	1.87346e-08	1.29639e-06
ENSMUSG00000031298	237175	Adgrg2	protein_coding	-1.84219	5.86122	-9.40632	1.87729e-08	1.29639e-06
ENSMUSG00000035279	269855	Ssc5d	protein_coding	2.48089	4.05129	9.40537	1.88021e-08	1.29639e-06
ENSMUSG00000036334	242050	Igsf10	protein_coding	1.94501	5.16001	9.38821	1.93373e-08	1.3236e-06
ENSMUSG00000037251	74653	Pomk	protein_coding	0.966936	3.52105	9.38751	1.93594e-08	1.3236e-06
ENSMUSG00000027206	12848	Cops2	protein_coding	-0.606158	6.66776	-9.3784	1.96505e-08	1.33788e-06
ENSMUSG00000040033	20847	Stat2	protein_coding	1.12346	4.78202	9.36069	2.02293e-08	1.36473e-06
ENSMUSG00000027357	66586	Crls1	protein_coding	-1.64529	6.33106	-9.35987	2.02566e-08	1.36473e-06
ENSMUSG00000072235	22142	Tuba1a	protein_coding	2.35344	7.21511	9.35867	2.02966e-08	1.36473e-06
ENSMUSG00000021482	66129	Prxl2c	protein_coding	-0.690299	6.39265	-9.34525	2.07483e-08	1.38936e-06
ENSMUSG00000014303	83396	Glis2	protein_coding	0.95937	4.3273	9.31685	2.17398e-08	1.4498e-06
ENSMUSG00000020580	19878	Rock2	protein_coding	0.981046	7.95485	9.3078	2.2066e-08	1.46127e-06
ENSMUSG00000006205	56213	Htra1	protein_coding	1.69692	6.66402	9.3071	2.20915e-08	1.46127e-06
ENSMUSG00000024538	19038	Ppic	protein_coding	1.39367	4.68983	9.29575	2.25084e-08	1.48282e-06
ENSMUSG00000051323	279653	Pcdh19	protein_coding	1.38369	4.79715	9.28786	2.28029e-08	1.48805e-06
ENSMUSG00000038146	18131	Notch3	protein_coding	2.0002	5.6945	9.28777	2.28063e-08	1.48805e-06
ENSMUSG00000029413	67111	Naaa	protein_coding	1.11112	5.69482	9.28629	2.28622e-08	1.48805e-06
ENSMUSG00000042826	14166	Fgf11	protein_coding	1.48673	3.34785	9.28001	2.31001e-08	1.49755e-06
ENSMUSG00000035929	15015	H2-Q4	protein_coding	1.00789	5.27437	9.27316	2.33628e-08	1.50857e-06
ENSMUSG00000031373	56078	Car5b	protein_coding	-1.41792	8.92142	-9.26527	2.36687e-08	1.52228e-06
ENSMUSG00000031889	234678	D230025D16Rik	protein_coding	-1.20643	5.49541	-9.24303	2.45551e-08	1.56884e-06
ENSMUSG00000043154	235542	Ppp2r3a	protein_coding	-0.943158	6.29308	-9.24228	2.45855e-08	1.56884e-06
ENSMUSG00000004473	20256	Clec11a	protein_coding	1.9047	2.6395	9.23035	2.50756e-08	1.59387e-06
ENSMUSG00000015085	12496	Entpd2	protein_coding	0.897169	4.75692	9.22441	2.53235e-08	1.59742e-06
ENSMUSG00000042700	217692	Sipa1l1	protein_coding	0.823523	6.72008	9.22431	2.53278e-08	1.59742e-06
ENSMUSG00000096145	27973	Vkorc1	protein_coding	0.899419	4.13155	9.22055	2.5486e-08	1.60119e-06
ENSMUSG00000029298	236573	Gbp9	protein_coding	1.49533	5.01752	9.20947	2.59583e-08	1.62459e-06
ENSMUSG00000052911	16779	Lamb2	protein_coding	0.859967	7.05224	9.19476	2.65995e-08	1.65834e-06
ENSMUSG00000022051	12177	Bnip3l	protein_coding	-0.830951	7.57171	-9.18811	2.6895e-08	1.67036e-06
ENSMUSG00000022270	66270	Retreg1	protein_coding	-3.3713	3.41618	-9.16484	2.79551e-08	1.7296e-06
ENSMUSG00000003518	72349	Dusp3	protein_coding	0.973183	6.81022	9.15719	2.83134e-08	1.74514e-06
ENSMUSG00000028207	65973	Asph	protein_coding	-1.19834	7.74436	-9.13696	2.92833e-08	1.79811e-06
ENSMUSG00000073758	66938	Sh3d21	protein_coding	-1.16239	2.87359	-9.13392	2.94324e-08	1.80047e-06
ENSMUSG00000035376	70757	Hacd2	protein_coding	-1.25285	7.63041	-9.12673	2.97873e-08	1.81535e-06
ENSMUSG00000033813	21399	Tcea1	protein_coding	-0.684177	6.29616	-9.1234	2.9953e-08	1.81864e-06
ENSMUSG00000028334	94181	Nans	protein_coding	0.962165	3.0919	9.1171	3.02696e-08	1.83103e-06
ENSMUSG00000050721	102595	Plekho2	protein_coding	0.677414	5.36468	9.11206	3.05257e-08	1.83968e-06
ENSMUSG00000005846	66409	Rsl1d1	protein_coding	-0.794537	5.48936	-9.09103	3.16175e-08	1.89787e-06
ENSMUSG00000020593	14245	Lpin1	protein_coding	-1.97826	9.25289	-9.08901	3.17244e-08	1.89787e-06
ENSMUSG00000027219	269346	Slc28a2	protein_coding	1.5909	3.6788	9.08504	3.19359e-08	1.90104e-06
ENSMUSG00000063146	269713	Clip2	protein_coding	1.1557	4.50131	9.08228	3.20836e-08	1.90104e-06
ENSMUSG00000051652	237387	Lrrc3	protein_coding	2.07804	2.64814	9.0776	3.23359e-08	1.90104e-06
ENSMUSG00000038366	16796	Lasp1	protein_coding	1.65135	7.07206	9.07682	3.23781e-08	1.90104e-06
ENSMUSG00000040950	216864	Mgl2	protein_coding	1.43702	4.23911	9.07658	3.23909e-08	1.90104e-06
ENSMUSG00000030306	387314	Tmtc1	protein_coding	-1.81895	5.67733	-9.07393	3.25352e-08	1.90104e-06
ENSMUSG00000027074	58207	Slc43a3	protein_coding	-1.20677	6.54817	-9.07282	3.25952e-08	1.90104e-06
ENSMUSG00000036565	78339	Ttyh3	protein_coding	1.06922	5.26878	9.06518	3.30154e-08	1.91867e-06
ENSMUSG00000031431	14605	Tsc22d3	protein_coding	-2.4185	6.70647	-9.06255	3.31613e-08	1.92029e-06
ENSMUSG00000116564	67045	Riok2	protein_coding	-1.11738	4.39814	-9.05575	3.3541e-08	1.93539e-06
ENSMUSG00000026728	22352	Vim	protein_coding	1.07859	9.1401	9.03456	3.47549e-08	1.99804e-06
ENSMUSG00000022043	66854	Trim35	protein_coding	0.667496	6.19592	9.03255	3.48723e-08	1.99804e-06
ENSMUSG00000024300	17916	Myo1f	protein_coding	1.61065	3.23869	9.02398	3.53784e-08	2.01992e-06
ENSMUSG00000031398	18846	Plxna3	protein_coding	1.5331	2.65129	8.98427	3.7823e-08	2.15194e-06
ENSMUSG00000043110	320974	Lrrn4	protein_coding	1.28142	5.81229	8.97893	3.8165e-08	2.16384e-06
ENSMUSG00000022257	114128	Laptm4b	protein_coding	1.05754	6.13676	8.96544	3.90436e-08	2.20596e-06
ENSMUSG00000038463	320078	Olfml2b	protein_coding	1.40041	4.36714	8.9605	3.93705e-08	2.20897e-06
ENSMUSG00000026643	18108	Nmt2	protein_coding	-0.626583	5.77969	-8.96004	3.94008e-08	2.20897e-06
ENSMUSG00000057335	545389	Cep170	protein_coding	0.898287	6.96879	8.95849	3.9504e-08	2.20897e-06
ENSMUSG00000020963	22095	Tshr	protein_coding	2.43246	6.97779	8.95142	3.99789e-08	2.22786e-06
ENSMUSG00000059326	12982	Csf2ra	protein_coding	0.885429	3.90731	8.93604	4.10315e-08	2.27872e-06
ENSMUSG00000049807	58996	Arhgap23	protein_coding	1.03518	6.0978	8.93247	4.12796e-08	2.28308e-06
ENSMUSG00000026574	56429	Dpt	protein_coding	1.3821	7.12504	8.93022	4.14372e-08	2.28308e-06
ENSMUSG00000041779	170829	Tram2	protein_coding	1.07138	4.84779	8.92736	4.16381e-08	2.28308e-06
ENSMUSG00000044252	64291	Osbpl1a	protein_coding	-0.910495	5.77206	-8.92689	4.16712e-08	2.28308e-06
ENSMUSG00000005362	58799	Crbn	protein_coding	-0.673471	5.35165	-8.92296	4.19493e-08	2.2906e-06
ENSMUSG00000066440	211978	Zfyve26	protein_coding	-0.582314	6.19833	-8.91297	4.26651e-08	2.32189e-06
ENSMUSG00000052384	224109	Nrros	protein_coding	1.19617	4.08052	8.90475	4.32634e-08	2.34661e-06
ENSMUSG00000017132	19157	Cyth1	protein_coding	-1.02292	5.06716	-8.89868	4.37113e-08	2.36303e-06
ENSMUSG00000052934	76454	Fbxo31	protein_coding	-2.45733	6.13745	-8.88221	4.49499e-08	2.42193e-06
ENSMUSG00000028261	68493	Ndufaf4	protein_coding	-1.18553	4.13482	-8.87535	4.54768e-08	2.43646e-06
ENSMUSG00000029686	26965	Cul1	protein_coding	-0.520858	6.43749	-8.87412	4.55718e-08	2.43646e-06
ENSMUSG00000036545	216725	Adamts2	protein_coding	1.65847	6.89613	8.87287	4.56687e-08	2.43646e-06
ENSMUSG00000078919	13480	Dpm1	protein_coding	-0.707118	5.10081	-8.86943	4.59363e-08	2.44273e-06
ENSMUSG00000099349	73339	1700047G03Rik	lncRNA	5.60697	-0.354145	8.85328	4.72153e-08	2.50257e-06
ENSMUSG00000015852	80891	Fcrls	protein_coding	1.96895	3.47452	8.84681	4.7738e-08	2.52206e-06
ENSMUSG00000024413	18145	Npc1	protein_coding	-1.52185	6.50394	-8.83898	4.83785e-08	2.53919e-06
ENSMUSG00000033355	67775	Rtp4	protein_coding	1.94935	3.23193	8.8385	4.84178e-08	2.53919e-06
ENSMUSG00000061119	72461	Prcp	protein_coding	0.858579	4.77124	8.83714	4.85305e-08	2.53919e-06
ENSMUSG00000036959	320376	Bcorl1	protein_coding	0.890275	5.26014	8.81505	5.03921e-08	2.62593e-06
ENSMUSG00000018340	11749	Anxa6	protein_coding	1.10506	8.00333	8.81339	5.05355e-08	2.62593e-06
ENSMUSG00000021222	73828	Dcaf4	protein_coding	1.28814	3.41012	8.8118	5.06724e-08	2.62593e-06
ENSMUSG00000032744	56198	Heyl	protein_coding	2.70179	3.53487	8.80516	5.12505e-08	2.64745e-06
ENSMUSG00000043671	233115	Dpy19l3	protein_coding	0.877176	3.41727	8.79483	5.21624e-08	2.68603e-06
ENSMUSG00000044098	229675	Rsbn1	protein_coding	-0.736867	5.27469	-8.78826	5.2751e-08	2.70777e-06
ENSMUSG00000049265	16527	Kcnk3	protein_coding	-1.96419	6.43073	-8.76096	5.52733e-08	2.82174e-06
ENSMUSG00000017721	78928	Pigt	protein_coding	0.774938	5.96529	8.76049	5.5318e-08	2.82174e-06
ENSMUSG00000021693	16563	Kif2a	protein_coding	-0.515288	5.66071	-8.7559	5.57553e-08	2.83516e-06
ENSMUSG00000030922	73919	Lyrm1	protein_coding	-1.44057	2.64191	-8.74624	5.66853e-08	2.86538e-06
ENSMUSG00000022440	72709	C1qtnf6	protein_coding	2.82325	3.15411	8.74607	5.67019e-08	2.86538e-06
ENSMUSG00000022299	69906	Slc25a32	protein_coding	-1.99247	5.41841	-8.74068	5.72286e-08	2.88305e-06
ENSMUSG00000014786	277973	Slc9a5	protein_coding	2.24148	0.496709	8.736	5.76896e-08	2.8973e-06
ENSMUSG00000024079	19106	Eif2ak2	protein_coding	0.597377	5.20271	8.72862	5.84251e-08	2.91696e-06
ENSMUSG00000035692	100038882	Isg15	protein_coding	2.35099	0.751731	8.72754	5.85342e-08	2.91696e-06
ENSMUSG00000038156	233744	Spon1	protein_coding	2.54606	6.71471	8.72669	5.86189e-08	2.91696e-06
ENSMUSG00000020520	171212	Galnt10	protein_coding	0.93959	3.9464	8.72271	5.90211e-08	2.92802e-06
ENSMUSG00000002147	20852	Stat6	protein_coding	0.515382	6.2956	8.70453	6.08949e-08	2.99767e-06
ENSMUSG00000038058	107607	Nod1	protein_coding	0.903567	5.34225	8.70426	6.09228e-08	2.99767e-06
ENSMUSG00000018008	72318	Cyth4	protein_coding	1.30267	4.47638	8.70373	6.09777e-08	2.99767e-06
ENSMUSG00000029442	269701	Wdr66	protein_coding	1.17769	2.97038	8.68679	6.27817e-08	3.07009e-06
ENSMUSG00000052698	70549	Tln2	protein_coding	1.73234	6.68549	8.68612	6.2855e-08	3.07009e-06
ENSMUSG00000005043	27029	Sgsh	protein_coding	1.02216	4.46312	8.68462	6.30168e-08	3.07009e-06
ENSMUSG00000028986	52323	Klhl7	protein_coding	-0.740466	5.46074	-8.67795	6.37456e-08	3.0946e-06
ENSMUSG00000026547	21346	Tagln2	protein_coding	1.01226	5.64024	8.67374	6.42094e-08	3.0946e-06
ENSMUSG00000028268	55932	Gbp3	protein_coding	1.12227	4.03616	8.67284	6.4309e-08	3.0946e-06
ENSMUSG00000005057	23921	Sh2b2	protein_coding	-1.54555	6.16779	-8.67142	6.44666e-08	3.0946e-06
ENSMUSG00000025237	67287	Parp6	protein_coding	-0.65413	5.36297	-8.66917	6.47175e-08	3.0946e-06
ENSMUSG00000025810	18186	Nrp1	protein_coding	1.17859	7.23359	8.66865	6.47757e-08	3.0946e-06
ENSMUSG00000046718	69550	Bst2	protein_coding	1.41388	3.41002	8.66797	6.48511e-08	3.0946e-06
ENSMUSG00000016024	16803	Lbp	protein_coding	1.68434	5.79905	8.66331	6.5375e-08	3.10715e-06
ENSMUSG00000115240	381002	Gm5144	lncRNA	3.49106	0.727959	8.65886	6.58779e-08	3.10715e-06
ENSMUSG00000071042	240168	Rasgrp3	protein_coding	1.64996	5.00976	8.65981	6.57706e-08	3.10715e-06
ENSMUSG00000020638	22169	Cmpk2	protein_coding	1.08115	3.27153	8.66031	6.57133e-08	3.10715e-06
ENSMUSG00000046027	170460	Stard5	protein_coding	-1.56788	4.80975	-8.65678	6.61153e-08	3.10933e-06
ENSMUSG00000021149	69237	Gtpbp4	protein_coding	-0.785969	5.21768	-8.65178	6.66886e-08	3.12726e-06
ENSMUSG00000073490	226691	Ifi207	protein_coding	-1.34919	5.8031	-8.6432	6.76837e-08	3.14784e-06
ENSMUSG00000020181	260315	Nav3	protein_coding	1.73658	5.30261	8.64245	6.77715e-08	3.14784e-06
ENSMUSG00000068758	16188	Il3ra	protein_coding	1.20508	2.77877	8.63969	6.80949e-08	3.14784e-06
ENSMUSG00000086765	100503518	Gm11827	lncRNA	-4.50311	0.366233	-8.64041	6.80112e-08	3.14784e-06
ENSMUSG00000106734	NA	NA	lncRNA	1.02807	4.17551	8.6411	6.79291e-08	3.14784e-06
ENSMUSG00000038546	56705	Ranbp9	protein_coding	-1.57857	6.60819	-8.63668	6.84508e-08	3.15533e-06
ENSMUSG00000021273	14137	Fdft1	protein_coding	-1.39174	6.35388	-8.63285	6.89049e-08	3.15804e-06
ENSMUSG00000014470	68718	Rnf166	protein_coding	-0.607832	4.80493	-8.63161	6.90532e-08	3.15804e-06
ENSMUSG00000024404	66878	Riok3	protein_coding	-0.609489	6.76302	-8.63128	6.90919e-08	3.15804e-06
ENSMUSG00000031749	20444	St3gal2	protein_coding	0.796042	5.23032	8.62674	6.96375e-08	3.16448e-06
ENSMUSG00000029247	67054	Paics	protein_coding	-0.691132	6.60966	-8.62593	6.97351e-08	3.16448e-06
ENSMUSG00000001053	212706	N4bp3	protein_coding	1.44615	3.25963	8.62525	6.98162e-08	3.16448e-06
ENSMUSG00000014361	17289	Mertk	protein_coding	-1.26089	5.53582	-8.62161	7.02571e-08	3.17562e-06
ENSMUSG00000029255	14715	Gnrhr	protein_coding	-3.87199	-0.694494	-8.618	7.06975e-08	3.18206e-06
ENSMUSG00000057143	319236	Trim12c	protein_coding	0.725282	3.95281	8.61724	7.07906e-08	3.18206e-06
ENSMUSG00000027236	78655	Eif3j1	protein_coding	-0.606461	5.79597	-8.61002	7.16816e-08	3.20859e-06
ENSMUSG00000098202	NA	NA	lncRNA	1.69925	2.4058	8.60832	7.18932e-08	3.20859e-06
ENSMUSG00000020053	16000	Igf1	protein_coding	1.9051	8.43598	8.6062	7.21574e-08	3.20859e-06
ENSMUSG00000064210	105722	Ano6	protein_coding	0.611777	6.96128	8.6061	7.21697e-08	3.20859e-06
ENSMUSG00000028465	21894	Tln1	protein_coding	0.666683	8.3521	8.59982	7.29588e-08	3.23484e-06
ENSMUSG00000079057	102294	Cyp4v3	protein_coding	1.52886	5.89295	8.59308	7.38163e-08	3.25624e-06
ENSMUSG00000027951	56417	Adar	protein_coding	0.729824	4.69195	8.59288	7.38418e-08	3.25624e-06
ENSMUSG00000013593	226646	Ndufs2	protein_coding	-1.01191	7.47584	-8.57757	7.58288e-08	3.33483e-06
ENSMUSG00000033004	105689	Mycbp2	protein_coding	0.919151	8.07734	8.56856	7.70242e-08	3.37291e-06
ENSMUSG00000022450	67130	Ndufa6	protein_coding	-1.15323	5.59891	-8.56793	7.71092e-08	3.37291e-06
ENSMUSG00000020432	21452	Tcn2	protein_coding	-0.884899	7.76197	-8.55678	7.8617e-08	3.42964e-06
ENSMUSG00000031299	18597	Pdha1	protein_coding	-1.36135	9.17708	-8.55185	7.92942e-08	3.44452e-06
ENSMUSG00000022206	18162	Npr3	protein_coding	4.42196	7.79223	8.55122	7.93814e-08	3.44452e-06
ENSMUSG00000020038	12952	Cry1	protein_coding	-1.32554	2.61391	-8.54633	8.00589e-08	3.46468e-06
ENSMUSG00000028037	99899	Ifi44	protein_coding	1.78036	2.15467	8.54255	8.05875e-08	3.4783e-06
ENSMUSG00000050014	328561	Apol10b	protein_coding	1.904	2.00672	8.54089	8.08211e-08	3.47915e-06
ENSMUSG00000037035	16324	Inhbb	protein_coding	2.62657	5.49286	8.53243	8.20193e-08	3.52142e-06
ENSMUSG00000033287	72844	Kctd17	protein_coding	1.0472	6.01472	8.52942	8.24509e-08	3.53064e-06
ENSMUSG00000047557	17035	Lxn	protein_coding	1.4786	2.69739	8.52666	8.28475e-08	3.53165e-06
ENSMUSG00000024228	67993	Nudt12	protein_coding	-0.703775	5.55563	-8.52624	8.29087e-08	3.53165e-06
ENSMUSG00000038375	68728	Trp53inp2	protein_coding	0.985111	7.63952	8.52386	8.32536e-08	3.53708e-06
ENSMUSG00000071176	234094	Arhgef10	protein_coding	0.644149	5.55559	8.51737	8.42009e-08	3.56801e-06
ENSMUSG00000034574	208846	Daam1	protein_coding	0.780919	5.50638	8.50542	8.59739e-08	3.63368e-06
ENSMUSG00000026222	20684	Sp100	protein_coding	0.764292	5.62227	8.49581	8.74271e-08	3.65739e-06
ENSMUSG00000020695	17534	Mrc2	protein_coding	1.65601	5.20149	8.4963	8.73523e-08	3.65739e-06
ENSMUSG00000032175	54721	Tyk2	protein_coding	0.490909	4.63819	8.49509	8.75375e-08	3.65739e-06
ENSMUSG00000022437	68653	Samm50	protein_coding	-0.791931	5.7757	-8.49702	8.72431e-08	3.65739e-06
ENSMUSG00000036502	245386	Tmem255a	protein_coding	-1.78302	4.86459	-8.4943	8.76587e-08	3.65739e-06
ENSMUSG00000025364	18813	Pa2g4	protein_coding	-0.518676	5.9187	-8.48766	8.86817e-08	3.69061e-06
ENSMUSG00000034765	240672	Dusp5	protein_coding	1.8196	1.80679	8.47738	9.02892e-08	3.74792e-06
ENSMUSG00000036427	14751	Gpi1	protein_coding	-1.09494	8.09206	-8.46682	9.19712e-08	3.80173e-06
ENSMUSG00000047141	72020	Zfp654	protein_coding	-0.660398	5.03522	-8.46632	9.20528e-08	3.80173e-06
ENSMUSG00000034855	15945	Cxcl10	protein_coding	2.06096	3.20449	8.46027	9.30314e-08	3.83242e-06
ENSMUSG00000002831	57435	Plin4	protein_coding	1.36499	11.2689	8.4558	9.37631e-08	3.84913e-06
ENSMUSG00000027900	67171	Dram2	protein_coding	-0.948195	6.55761	-8.45491	9.39101e-08	3.84913e-06
ENSMUSG00000106871	NA	NA	lncRNA	2.48919	1.20361	8.44937	9.48251e-08	3.87687e-06
ENSMUSG00000032135	84004	Mcam	protein_coding	1.88134	7.34702	8.42864	9.83342e-08	4.00073e-06
ENSMUSG00000031545	102247	Gpat4	protein_coding	-1.06366	7.26153	-8.42665	9.86782e-08	4.00073e-06
ENSMUSG00000033416	68778	Gucd1	protein_coding	-1.82379	6.12543	-8.42485	9.89915e-08	4.00073e-06
ENSMUSG00000043391	72190	2510009E07Rik	protein_coding	0.863052	5.59698	8.42441	9.90676e-08	4.00073e-06
ENSMUSG00000064181	216363	Rab3ip	protein_coding	-0.95673	3.89019	-8.42431	9.90839e-08	4.00073e-06
ENSMUSG00000066640	231863	Fbxl18	protein_coding	0.658779	4.56132	8.41622	1.00501e-07	4.04791e-06
ENSMUSG00000032092	14012	Mpzl2	protein_coding	-3.1419	4.05024	-8.41087	1.01451e-07	4.07606e-06
ENSMUSG00000033585	17984	Ndn	protein_coding	1.20827	3.74529	8.4048	1.02538e-07	4.1096e-06
ENSMUSG00000040253	229900	Gbp7	protein_coding	0.982943	5.56933	8.39831	1.03715e-07	4.14656e-06
ENSMUSG00000028573	75578	Fggy	protein_coding	0.849535	4.09325	8.38308	1.06533e-07	4.24879e-06
ENSMUSG00000025076	12369	Casp7	protein_coding	0.839256	3.79569	8.38157	1.06815e-07	4.24961e-06
ENSMUSG00000035878	235386	Hykk	protein_coding	0.9448	4.2467	8.3789	1.07318e-07	4.25922e-06
ENSMUSG00000030629	65098	Zfand6	protein_coding	-0.759266	6.29751	-8.37419	1.08213e-07	4.27094e-06
ENSMUSG00000085241	399101	Snhg3	lncRNA	-1.15948	2.29493	-8.37355	1.08335e-07	4.27094e-06
ENSMUSG00000047735	209086	Samd9l	protein_coding	0.681658	5.78161	8.37268	1.08502e-07	4.27094e-06
ENSMUSG00000030421	19777	Uri1	protein_coding	-0.592545	5.79134	-8.37183	1.08663e-07	4.27094e-06
ENSMUSG00000022489	18574	Pde1b	protein_coding	0.709653	3.58486	8.36683	1.09625e-07	4.28583e-06
ENSMUSG00000004044	19285	Cavin1	protein_coding	1.18747	10.0624	8.36597	1.09793e-07	4.28583e-06
ENSMUSG00000069874	54396	Irgm2	protein_coding	0.988516	5.19229	8.36576	1.09832e-07	4.28583e-06
ENSMUSG00000020267	15254	Hint1	protein_coding	-0.795599	5.31194	-8.35593	1.11752e-07	4.34274e-06
ENSMUSG00000022817	16419	Itgb5	protein_coding	1.23173	6.14766	8.35557	1.11824e-07	4.34274e-06
ENSMUSG00000034832	194388	Tet3	protein_coding	0.92426	6.86436	8.35162	1.12605e-07	4.36263e-06
ENSMUSG00000027901	72121	Dennd2d	protein_coding	-1.52919	4.75295	-8.34839	1.13248e-07	4.36925e-06
ENSMUSG00000002233	11853	Rhoc	protein_coding	1.15828	5.29997	8.3474	1.13447e-07	4.36925e-06
ENSMUSG00000024542	70799	Cep192	protein_coding	0.71741	4.92404	8.34673	1.13581e-07	4.36925e-06
ENSMUSG00000042286	192187	Stab1	protein_coding	1.30211	7.0267	8.34101	1.14734e-07	4.40318e-06
ENSMUSG00000024393	53761	Prrc2a	protein_coding	0.572983	8.21927	8.33837	1.15271e-07	4.41339e-06
ENSMUSG00000043496	66873	Tril	protein_coding	1.09955	4.36477	8.33554	1.15847e-07	4.42503e-06
ENSMUSG00000020492	66140	Ska2	protein_coding	0.806549	2.55589	8.3298	1.17028e-07	4.45969e-06
ENSMUSG00000025854	80752	Fam20c	protein_coding	1.25893	3.8542	8.3264	1.17734e-07	4.47608e-06
ENSMUSG00000031201	210766	Brcc3	protein_coding	-0.582375	4.75461	-8.31936	1.19209e-07	4.49339e-06
ENSMUSG00000031386	15161	Hcfc1	protein_coding	0.587446	6.96364	8.31911	1.19262e-07	4.49339e-06
ENSMUSG00000014905	27362	Dnajb9	protein_coding	-1.36891	6.33111	-8.31891	1.19304e-07	4.49339e-06
ENSMUSG00000036352	98766	Ubac1	protein_coding	-0.934747	4.52359	-8.31844	1.19403e-07	4.49339e-06
ENSMUSG00000020978	69554	Klhdc2	protein_coding	-0.600775	5.16269	-8.31765	1.1957e-07	4.49339e-06
ENSMUSG00000021294	668303	Kif26a	protein_coding	1.83883	4.18895	8.3102	1.21155e-07	4.5147e-06
ENSMUSG00000029763	20336	Exoc4	protein_coding	0.445063	5.90276	8.3116	1.20856e-07	4.5147e-06
ENSMUSG00000062070	18655	Pgk1	protein_coding	-0.91485	6.33947	-8.31186	1.20801e-07	4.5147e-06
ENSMUSG00000029767	12321	Calu	protein_coding	0.690873	7.35009	8.30978	1.21246e-07	4.5147e-06
ENSMUSG00000026796	227737	Niban2	protein_coding	-1.75375	5.99035	-8.30406	1.22479e-07	4.54146e-06
ENSMUSG00000068735	277414	Trp53i11	protein_coding	1.43803	4.42467	8.30386	1.22523e-07	4.54146e-06
ENSMUSG00000021732	14165	Fgf10	protein_coding	2.08938	6.15923	8.30251	1.22817e-07	4.54201e-06
ENSMUSG00000028760	230861	Eif4g3	protein_coding	0.583941	6.96516	8.30025	1.23309e-07	4.54965e-06
ENSMUSG00000029119	17160	Man2b2	protein_coding	0.814374	6.08855	8.299	1.23583e-07	4.54965e-06
ENSMUSG00000032479	17758	Map4	protein_coding	0.846975	7.36894	8.28815	1.25982e-07	4.62748e-06
ENSMUSG00000022906	80285	Parp9	protein_coding	1.00233	5.48953	8.28427	1.26851e-07	4.6452e-06
ENSMUSG00000018378	70393	2210416O15Rik	protein_coding	0.972169	5.2152	8.28345	1.27035e-07	4.6452e-06
ENSMUSG00000037235	17122	Mxd4	protein_coding	0.491956	7.25162	8.27844	1.28168e-07	4.67614e-06
ENSMUSG00000004328	53417	Hif3a	protein_coding	-2.89573	2.29573	-8.27633	1.2865e-07	4.68321e-06
ENSMUSG00000033460	78248	Armcx1	protein_coding	1.01755	3.08086	8.27409	1.29163e-07	4.69139e-06
ENSMUSG00000020380	19360	Rad50	protein_coding	0.998178	5.12271	8.26897	1.30341e-07	4.72363e-06
ENSMUSG00000078921	100039796	Tgtp2	protein_coding	1.61486	3.54983	8.25269	1.34164e-07	4.84579e-06
ENSMUSG00000020427	16009	Igfbp3	protein_coding	-3.68643	5.80277	-8.25209	1.34308e-07	4.84579e-06
ENSMUSG00000054920	71778	Klhl5	protein_coding	1.35533	5.65657	8.24665	1.35613e-07	4.88112e-06
ENSMUSG00000041959	20194	S100a10	protein_coding	1.00509	6.67998	8.24552	1.35887e-07	4.88112e-06
ENSMUSG00000002949	21856	Timm44	protein_coding	-0.684214	5.23119	-8.24363	1.36343e-07	4.88673e-06
ENSMUSG00000031557	83436	Plekha2	protein_coding	0.829086	4.88271	8.24099	1.36985e-07	4.89893e-06
ENSMUSG00000034614	216505	Pik3ip1	protein_coding	-1.33913	4.16321	-8.23326	1.38882e-07	4.9465e-06
ENSMUSG00000020097	20397	Sgpl1	protein_coding	-1.14502	7.28217	-8.23309	1.38923e-07	4.9465e-06
ENSMUSG00000044338	23796	Aplnr	protein_coding	4.39237	3.72771	8.22499	1.40942e-07	5.00744e-06
ENSMUSG00000051483	12408	Cbr1	protein_coding	-1.03228	5.8291	-8.2191	1.42429e-07	5.04174e-06
ENSMUSG00000000317	12029	Bcl6b	protein_coding	2.6514	3.35785	8.21871	1.42527e-07	5.04174e-06
ENSMUSG00000050910	237988	Cdr2l	protein_coding	1.35333	3.71469	8.21166	1.44329e-07	5.09441e-06
ENSMUSG00000011832	213027	Evi5l	protein_coding	0.822669	5.01575	8.20964	1.44848e-07	5.10166e-06
ENSMUSG00000006390	54325	Elovl1	protein_coding	0.871978	4.54699	8.20719	1.45485e-07	5.11302e-06
ENSMUSG00000031189	14266	Aff2	protein_coding	-2.08819	1.90457	-8.20205	1.46824e-07	5.14896e-06
ENSMUSG00000036395	244757	Glb1l2	protein_coding	2.5388	7.64077	8.2005	1.47229e-07	5.15001e-06
ENSMUSG00000026193	14268	Fn1	protein_coding	1.83939	9.48725	8.19862	1.47723e-07	5.15001e-06
ENSMUSG00000037731	230787	Themis2	protein_coding	1.25636	3.40762	8.19832	1.47803e-07	5.15001e-06
ENSMUSG00000078619	83796	Smarcd2	protein_coding	-0.755522	6.00708	-8.1955	1.48548e-07	5.16491e-06
ENSMUSG00000024663	74760	Rab3il1	protein_coding	1.16823	4.31418	8.19426	1.48879e-07	5.16538e-06
ENSMUSG00000026255	98363	Efhd1	protein_coding	1.95638	3.1318	8.18538	1.51258e-07	5.23675e-06
ENSMUSG00000041957	67451	Pkp2	protein_coding	1.15854	4.95008	8.18244	1.52053e-07	5.25309e-06
ENSMUSG00000025498	54123	Irf7	protein_coding	1.41256	4.01937	8.18028	1.5264e-07	5.26221e-06
ENSMUSG00000006373	53328	Pgrmc1	protein_coding	-0.750809	6.98387	-8.17252	1.54774e-07	5.31988e-06
ENSMUSG00000005338	94332	Cadm3	protein_coding	1.25434	4.14425	8.17073	1.55268e-07	5.31988e-06
ENSMUSG00000089774	53881	Slc5a3	protein_coding	1.96323	7.51257	8.17059	1.55307e-07	5.31988e-06
ENSMUSG00000087319	NA	NA	lncRNA	3.54438	0.805933	8.16946	1.55621e-07	5.31988e-06
ENSMUSG00000029675	13717	Eln	protein_coding	1.8832	6.79952	8.16587	1.56624e-07	5.34295e-06
ENSMUSG00000032307	109161	Ube2q2	protein_coding	-0.618036	5.8643	-8.15313	1.60235e-07	5.45469e-06
ENSMUSG00000032827	243725	Ppp1r9a	protein_coding	0.656215	6.11094	8.14148	1.63612e-07	5.55803e-06
ENSMUSG00000021782	71228	Dlg5	protein_coding	0.564799	5.28597	8.13524	1.65454e-07	5.60888e-06
ENSMUSG00000020935	68087	Dcakd	protein_coding	0.798632	4.05895	8.13232	1.66321e-07	5.62654e-06
ENSMUSG00000022620	11883	Arsa	protein_coding	0.678273	5.01601	8.12959	1.67137e-07	5.64242e-06
ENSMUSG00000038679	83925	Trps1	protein_coding	0.917142	6.72022	8.12691	1.67941e-07	5.64753e-06
ENSMUSG00000079363	17472	Gbp4	protein_coding	1.8709	4.44812	8.12678	1.67982e-07	5.64753e-06
ENSMUSG00000026031	12633	Cflar	protein_coding	0.537648	7.30937	8.12501	1.68515e-07	5.65378e-06
ENSMUSG00000033467	57914	Crlf2	protein_coding	0.990834	2.8597	8.12384	1.68871e-07	5.65405e-06
ENSMUSG00000054072	60440	Iigp1	protein_coding	1.75667	5.09647	8.12	1.70036e-07	5.68137e-06
ENSMUSG00000049103	12772	Ccr2	protein_coding	1.61703	4.49442	8.11826	1.70569e-07	5.6875e-06
ENSMUSG00000044221	231413	Grsf1	protein_coding	-0.67733	6.24208	-8.11518	1.71513e-07	5.70729e-06
ENSMUSG00000001909	212528	Trmt1	protein_coding	-0.563182	4.66413	-8.11089	1.7284e-07	5.7397e-06
ENSMUSG00000060961	54403	Slc4a4	protein_coding	-1.84965	6.97747	-8.1094	1.73305e-07	5.74341e-06
ENSMUSG00000007655	12389	Cav1	protein_coding	1.99558	10.0122	8.10462	1.74799e-07	5.78115e-06
ENSMUSG00000062949	320940	Atp11c	protein_coding	-0.745829	6.03464	-8.09881	1.76633e-07	5.82995e-06
ENSMUSG00000027999	66350	Pla2g12a	protein_coding	-1.07565	5.45724	-8.08842	1.79963e-07	5.91334e-06
ENSMUSG00000001435	12822	Col18a1	protein_coding	1.05183	6.49192	8.08826	1.80012e-07	5.91334e-06
ENSMUSG00000061313	72108	Ddhd2	protein_coding	-0.891541	7.05797	-8.08667	1.80528e-07	5.91334e-06
ENSMUSG00000058013	52398	Septin11	protein_coding	1.12693	6.10037	8.08597	1.80757e-07	5.91334e-06
ENSMUSG00000028270	14469	Gbp2	protein_coding	0.971044	5.97861	8.0853	1.80976e-07	5.91334e-06
ENSMUSG00000025034	93679	Trim8	protein_coding	0.822634	5.9489	8.08234	1.8194e-07	5.93293e-06
ENSMUSG00000028211	60599	Trp53inp1	protein_coding	-3.70122	6.79358	-8.06524	1.87628e-07	6.09785e-06
ENSMUSG00000102657	NA	NA	TEC	1.73739	2.33189	8.06489	1.87747e-07	6.09785e-06
ENSMUSG00000047996	546336	Prrg1	protein_coding	0.792681	4.14891	8.06201	1.88725e-07	6.1174e-06
ENSMUSG00000030884	67003	Uqcrc2	protein_coding	-1.08587	7.34632	-8.05831	1.89986e-07	6.14603e-06
ENSMUSG00000031253	68792	Srpx2	protein_coding	2.38084	3.20308	8.05368	1.91581e-07	6.18533e-06
ENSMUSG00000031812	67443	Map1lc3b	protein_coding	-0.715294	7.78899	-8.04898	1.93211e-07	6.20558e-06
ENSMUSG00000078350	68859	Smim1	protein_coding	1.1308	4.19538	8.04892	1.93232e-07	6.20558e-06
ENSMUSG00000031659	11513	Adcy7	protein_coding	1.02323	4.21386	8.04857	1.93352e-07	6.20558e-06
ENSMUSG00000032238	19883	Rora	protein_coding	-1.03547	7.118	-8.04553	1.94417e-07	6.22435e-06
ENSMUSG00000037461	77065	Ints7	protein_coding	0.494143	5.11536	8.04412	1.9491e-07	6.22435e-06
ENSMUSG00000027637	67388	Rab5if	protein_coding	-0.955218	5.64179	-8.04363	1.95085e-07	6.22435e-06
ENSMUSG00000029198	17713	Grpel1	protein_coding	-0.911662	5.42561	-8.04189	1.95697e-07	6.23168e-06
ENSMUSG00000074749	228730	Kiz	protein_coding	-0.819143	4.74197	-8.03891	1.96752e-07	6.25302e-06
ENSMUSG00000026678	19737	Rgs5	protein_coding	1.37812	7.59521	8.03737	1.97299e-07	6.2582e-06
ENSMUSG00000015094	18146	Npdc1	protein_coding	0.783483	5.73395	8.03532	1.98031e-07	6.26918e-06
ENSMUSG00000035530	20918	Eif1	protein_coding	-0.603969	7.76895	-8.02984	2.00001e-07	6.31926e-06
ENSMUSG00000029851	232748	Tcaf2	protein_coding	1.02178	3.33157	8.02288	2.02534e-07	6.38687e-06
ENSMUSG00000046020	140484	Pofut1	protein_coding	0.590216	5.32147	8.0177	2.04437e-07	6.4299e-06
ENSMUSG00000037236	17184	Matr3	protein_coding	-0.56155	7.33952	-8.01702	2.04688e-07	6.4299e-06
ENSMUSG00000015363	67976	Trabd	protein_coding	-0.701517	4.80051	-8.01549	2.05255e-07	6.43529e-06
ENSMUSG00000020661	13435	Dnmt3a	protein_coding	0.604293	5.87058	8.01412	2.05764e-07	6.43883e-06
ENSMUSG00000031432	19139	Prps1	protein_coding	0.891499	5.15043	8.01245	2.06388e-07	6.44125e-06
ENSMUSG00000008730	15257	Hipk1	protein_coding	-0.703887	8.01813	-8.01179	2.06633e-07	6.44125e-06
ENSMUSG00000021171	52635	Esyt2	protein_coding	-0.8312	7.50882	-8.00372	2.09673e-07	6.52351e-06
ENSMUSG00000032998	230700	Foxj3	protein_coding	-0.540691	5.83943	-7.99692	2.1227e-07	6.58494e-06
ENSMUSG00000026657	209630	Frmd4a	protein_coding	0.982282	4.78235	7.99643	2.12457e-07	6.58494e-06
ENSMUSG00000000439	67027	Mkrn2	protein_coding	-0.509571	5.5452	-7.99394	2.13416e-07	6.6021e-06
ENSMUSG00000025231	24069	Sufu	protein_coding	0.725216	4.96046	7.98961	2.15096e-07	6.64144e-06
ENSMUSG00000037613	79201	Tnfrsf23	protein_coding	1.58402	2.58478	7.9847	2.17018e-07	6.66876e-06
ENSMUSG00000024013	26382	Fgd2	protein_coding	1.698	2.74157	7.98357	2.17465e-07	6.66876e-06
ENSMUSG00000034118	22021	Tpst1	protein_coding	1.07172	5.02125	7.98318	2.17616e-07	6.66876e-06
ENSMUSG00000022614	105847	Lmf2	protein_coding	0.543794	5.56512	7.98317	2.1762e-07	6.66876e-06
ENSMUSG00000025534	110006	Gusb	protein_coding	0.920263	5.17261	7.982	2.18084e-07	6.67042e-06
ENSMUSG00000025809	16412	Itgb1	protein_coding	0.627862	8.53903	7.97713	2.20019e-07	6.71699e-06
ENSMUSG00000020282	13650	Rhbdf1	protein_coding	1.00887	5.08983	7.97589	2.20513e-07	6.71947e-06
ENSMUSG00000005952	193034	Trpv1	protein_coding	2.54994	1.40697	7.96942	2.23114e-07	6.78602e-06
ENSMUSG00000053460	56316	Ggcx	protein_coding	0.774672	5.33862	7.96746	2.23911e-07	6.79312e-06
ENSMUSG00000025479	13106	Cyp2e1	protein_coding	-1.42199	11.7588	-7.9667	2.24219e-07	6.79312e-06
ENSMUSG00000060935	103266	Tmem263	protein_coding	1.10663	4.76308	7.96576	2.246e-07	6.79312e-06
ENSMUSG00000025025	17859	Mxi1	protein_coding	-0.70018	4.87464	-7.96342	2.25558e-07	6.79459e-06
ENSMUSG00000012519	74568	Mlkl	protein_coding	1.21769	2.85662	7.96323	2.25635e-07	6.79459e-06
ENSMUSG00000038446	71713	Cdc40	protein_coding	-0.83608	5.82175	-7.96166	2.2628e-07	6.79459e-06
ENSMUSG00000030921	20128	Trim30a	protein_coding	0.92447	4.15038	7.9604	2.26797e-07	6.79459e-06
ENSMUSG00000020415	30939	Pttg1	protein_coding	-0.741999	4.04706	-7.95907	2.27344e-07	6.79459e-06
ENSMUSG00000067212	15040	H2-T23	protein_coding	0.573343	5.58483	7.95862	2.2753e-07	6.79459e-06
ENSMUSG00000074364	259300	Ehd2	protein_coding	1.97011	9.36659	7.95852	2.27572e-07	6.79459e-06
ENSMUSG00000021114	73834	Atp6v1d	protein_coding	-0.753691	5.39636	-7.95663	2.28355e-07	6.80548e-06
ENSMUSG00000030272	52163	Camk1	protein_coding	0.819381	5.17098	7.94907	2.31514e-07	6.887e-06
ENSMUSG00000035770	234663	Dync1li2	protein_coding	0.49285	6.26665	7.94312	2.34031e-07	6.93699e-06
ENSMUSG00000036246	78816	Gmip	protein_coding	0.831525	3.67255	7.94269	2.34212e-07	6.93699e-06
ENSMUSG00000029428	13852	Stx2	protein_coding	1.05408	4.57028	7.94208	2.34473e-07	6.93699e-06
ENSMUSG00000072082	12449	Ccnf	protein_coding	2.00616	0.827034	7.93465	2.37661e-07	7.01415e-06
ENSMUSG00000066877	17974	Nck2	protein_coding	0.802057	4.37405	7.93271	2.38501e-07	7.01415e-06
ENSMUSG00000053580	77097	Tanc2	protein_coding	1.1922	5.79962	7.93173	2.38928e-07	7.01415e-06
ENSMUSG00000042744	269700	Hectd4	protein_coding	0.540643	7.02511	7.93165	2.38959e-07	7.01415e-06
ENSMUSG00000033326	230674	Kdm4a	protein_coding	0.433779	5.8944	7.93102	2.39236e-07	7.01415e-06
ENSMUSG00000038587	83397	Akap12	protein_coding	1.61706	6.80715	7.92614	2.4137e-07	7.06029e-06
ENSMUSG00000050017	56305	Pitpnb	protein_coding	-0.549516	6.43768	-7.92538	2.41703e-07	7.06029e-06
ENSMUSG00000024776	76630	Stambpl1	protein_coding	1.27958	3.29241	7.92445	2.42112e-07	7.06029e-06
ENSMUSG00000086407	NA	NA	lncRNA	-2.21197	-0.542649	-7.92097	2.43649e-07	7.08928e-06
ENSMUSG00000014418	246694	Hps5	protein_coding	0.566297	4.94569	7.92023	2.43977e-07	7.08928e-06
ENSMUSG00000047497	239337	Adamts12	protein_coding	1.16414	6.96534	7.91657	2.45611e-07	7.12403e-06
ENSMUSG00000034903	319876	Cobll1	protein_coding	-0.514159	6.71968	-7.91224	2.47554e-07	7.16468e-06
ENSMUSG00000004846	26433	Plod3	protein_coding	1.03815	6.0454	7.91145	2.47913e-07	7.16468e-06
ENSMUSG00000045287	237847	Rtn4rl1	protein_coding	1.85731	3.95274	7.91052	2.48333e-07	7.16468e-06
ENSMUSG00000064080	14115	Fbln2	protein_coding	1.02894	7.42402	7.90909	2.48978e-07	7.17056e-06
ENSMUSG00000055485	320706	Soga1	protein_coding	0.906081	5.77823	7.90708	2.49893e-07	7.17902e-06
ENSMUSG00000041426	227095	Hibch	protein_coding	-1.00204	7.27508	-7.90523	2.50735e-07	7.17902e-06
ENSMUSG00000022853	74147	Ehhadh	protein_coding	-2.99974	6.67075	-7.90505	2.50818e-07	7.17902e-06
ENSMUSG00000036144	17286	Meox2	protein_coding	1.70415	3.92255	7.90458	2.51036e-07	7.17902e-06
ENSMUSG00000024132	13177	Eci1	protein_coding	-1.15218	6.57341	-7.9012	2.52586e-07	7.21067e-06
ENSMUSG00000014778	234686	Fhod1	protein_coding	0.996184	4.34372	7.88962	2.57979e-07	7.3509e-06
ENSMUSG00000040774	99712	Cept1	protein_coding	-0.750921	5.53226	-7.88818	2.58656e-07	7.3509e-06
ENSMUSG00000025451	218693	Paip1	protein_coding	-0.512004	5.38554	-7.88776	2.58854e-07	7.3509e-06
ENSMUSG00000051969	239081	Tlr11	protein_coding	2.11034	0.727242	7.88575	2.59806e-07	7.35237e-06
ENSMUSG00000017754	18830	Pltp	protein_coding	1.23339	6.37624	7.88574	2.59809e-07	7.35237e-06
ENSMUSG00000021079	30056	Timm9	protein_coding	-0.998482	3.50956	-7.87588	2.64529e-07	7.47294e-06
ENSMUSG00000053158	14159	Fes	protein_coding	0.879966	4.11209	7.8704	2.67192e-07	7.53431e-06
ENSMUSG00000047180	214854	Neurl3	protein_coding	1.47004	2.57928	7.86951	2.67627e-07	7.53431e-06
ENSMUSG00000025193	66388	Cutc	protein_coding	-0.906004	2.5528	-7.86322	2.70718e-07	7.60815e-06
ENSMUSG00000024109	18189	Nrxn1	protein_coding	1.87129	3.59475	7.85892	2.72856e-07	7.65501e-06
ENSMUSG00000007039	51793	Ddah2	protein_coding	1.11595	3.33113	7.8565	2.74065e-07	7.6757e-06
ENSMUSG00000033885	218699	Pxk	protein_coding	-0.5747	5.48152	-7.85435	2.75145e-07	7.69271e-06
ENSMUSG00000020448	193670	Rnf185	protein_coding	-1.35258	5.24059	-7.85245	2.76104e-07	7.70628e-06
ENSMUSG00000026170	104086	Cyp27a1	protein_coding	-0.82405	4.95874	-7.85086	2.76911e-07	7.71559e-06
ENSMUSG00000006281	21745	Tep1	protein_coding	0.617827	6.30347	7.84547	2.79654e-07	7.7787e-06
ENSMUSG00000029815	75593	Malsu1	protein_coding	-0.699901	4.02716	-7.84381	2.80506e-07	7.78907e-06
ENSMUSG00000029156	24051	Sgcb	protein_coding	0.815423	5.28577	7.84275	2.81052e-07	7.79093e-06
ENSMUSG00000020387	76901	Jade2	protein_coding	-0.741761	5.16227	-7.83963	2.82659e-07	7.81211e-06
ENSMUSG00000001123	16859	Lgals9	protein_coding	1.08112	5.29874	7.83941	2.82776e-07	7.81211e-06
ENSMUSG00000031255	27359	Sytl4	protein_coding	1.06909	1.99031	7.83568	2.84712e-07	7.83269e-06
ENSMUSG00000062591	22153	Tubb4a	protein_coding	1.92168	1.63403	7.83557	2.84772e-07	7.83269e-06
ENSMUSG00000022324	17181	Matn2	protein_coding	1.37885	5.72252	7.8352	2.84965e-07	7.83269e-06
ENSMUSG00000049988	211228	Lrrc25	protein_coding	1.68482	1.75721	7.83111	2.87105e-07	7.87819e-06
ENSMUSG00000029571	71900	Tmem106b	protein_coding	-0.510925	7.56014	-7.81962	2.93218e-07	8.0324e-06
ENSMUSG00000104713	100702	Gbp6	protein_coding	1.29958	5.11938	7.81863	2.9375e-07	8.03345e-06
ENSMUSG00000042228	17096	Lyn	protein_coding	1.05113	4.91739	7.81747	2.94373e-07	8.03697e-06
ENSMUSG00000038150	66612	Ormdl3	protein_coding	-0.651032	7.61794	-7.81652	2.94888e-07	8.03755e-06
ENSMUSG00000000567	20682	Sox9	protein_coding	1.77778	1.63173	7.81502	2.957e-07	8.04622e-06
ENSMUSG00000050666	320736	Vstm4	protein_coding	1.48376	2.78349	7.81377	2.9638e-07	8.05123e-06
ENSMUSG00000022965	15980	Ifngr2	protein_coding	0.971732	4.64	7.81192	2.97388e-07	8.06516e-06
ENSMUSG00000068036	17356	Afdn	protein_coding	0.70634	6.91909	7.80988	2.98505e-07	8.08198e-06
ENSMUSG00000020522	216760	Mfap3	protein_coding	0.600939	5.17998	7.80746	2.99833e-07	8.10446e-06
ENSMUSG00000083443	NA	NA	processed_pseudogene	4.13981	2.10188	7.80632	3.0046e-07	8.10792e-06
ENSMUSG00000059201	16846	Lep	protein_coding	6.59373	5.99379	7.80445	3.01491e-07	8.12228e-06
ENSMUSG00000018919	75604	Tm4sf5	protein_coding	2.65838	-0.0741815	7.80014	3.03887e-07	8.17331e-06
ENSMUSG00000025743	20970	Sdc3	protein_coding	1.21213	6.03443	7.79798	3.05096e-07	8.19228e-06
ENSMUSG00000002603	21803	Tgfb1	protein_coding	0.973824	5.16327	7.79579	3.06327e-07	8.2118e-06
ENSMUSG00000052248	433424	Zeb2os	lncRNA	1.24375	3.19876	7.79432	3.07156e-07	8.22045e-06
ENSMUSG00000097885	NA	NA	lncRNA	-1.11005	2.81546	-7.78055	3.15028e-07	8.39578e-06
ENSMUSG00000025759	72175	Mfsd8	protein_coding	0.920487	5.56382	7.78006	3.15312e-07	8.39578e-06
ENSMUSG00000057367	11797	Birc2	protein_coding	-0.687038	5.03199	-7.77975	3.15491e-07	8.39578e-06
ENSMUSG00000056481	70445	Cd248	protein_coding	2.62391	6.45977	7.77927	3.15771e-07	8.39578e-06
ENSMUSG00000005397	18073	Nid1	protein_coding	1.5954	9.63986	7.77533	3.1807e-07	8.44312e-06
ENSMUSG00000027940	59069	Tpm3	protein_coding	0.658306	7.06411	7.77125	3.20462e-07	8.49276e-06
ENSMUSG00000075284	215280	Wipf1	protein_coding	0.660157	5.2364	7.76685	3.2307e-07	8.53575e-06
ENSMUSG00000059920	67609	4930453N24Rik	protein_coding	-0.50673	5.4171	-7.76674	3.23133e-07	8.53575e-06
ENSMUSG00000037347	60322	Chst7	protein_coding	1.96965	1.19348	7.76368	3.24962e-07	8.57015e-06
ENSMUSG00000004562	268739	Arhgef40	protein_coding	0.838887	5.81841	7.76102	3.26555e-07	8.59821e-06
ENSMUSG00000004558	29811	Ndrg2	protein_coding	-0.730038	7.74229	-7.75514	3.3011e-07	8.67779e-06
ENSMUSG00000029233	57357	Srd5a3	protein_coding	0.693592	3.9686	7.75331	3.31227e-07	8.6931e-06
ENSMUSG00000045482	100683	Trrap	protein_coding	0.524373	7.41794	7.75007	3.33209e-07	8.70611e-06
ENSMUSG00000022338	223527	Eny2	protein_coding	-0.503212	4.22799	-7.74972	3.33429e-07	8.70611e-06
ENSMUSG00000038121	108654	Fam210a	protein_coding	-0.765988	6.54455	-7.74886	3.33956e-07	8.70611e-06
ENSMUSG00000040488	108075	Ltbp4	protein_coding	0.855652	8.45216	7.74795	3.34513e-07	8.70611e-06
ENSMUSG00000002227	17454	Mov10	protein_coding	1.12824	4.55869	7.74756	3.34759e-07	8.70611e-06
ENSMUSG00000026672	71648	Optn	protein_coding	-1.02692	5.42723	-7.74727	3.34933e-07	8.70611e-06
ENSMUSG00000045962	232341	Wnk1	protein_coding	0.433199	8.93049	7.74554	3.36008e-07	8.72013e-06
ENSMUSG00000026150	75734	Mff	protein_coding	-0.476001	5.64519	-7.74231	3.38013e-07	8.75819e-06
ENSMUSG00000045306	258658	Olfr734	protein_coding	3.76703	-0.421976	7.73699	3.41346e-07	8.8305e-06
ENSMUSG00000033955	228140	Tnks1bp1	protein_coding	0.667449	7.24128	7.73478	3.42741e-07	8.84466e-06
ENSMUSG00000021277	22031	Traf3	protein_coding	1.05516	4.28072	7.73437	3.43001e-07	8.84466e-06
ENSMUSG00000022665	67896	Ccdc80	protein_coding	1.89793	9.34416	7.73354	3.43524e-07	8.84466e-06
ENSMUSG00000005813	75624	Metap1	protein_coding	-1.01052	5.83921	-7.72913	3.46333e-07	8.88898e-06
ENSMUSG00000070002	13716	Ell	protein_coding	-0.658568	5.29174	-7.72912	3.46338e-07	8.88898e-06
ENSMUSG00000024913	16973	Lrp5	protein_coding	0.941652	6.5297	7.72813	3.46971e-07	8.89119e-06
ENSMUSG00000039477	231861	Tnrc18	protein_coding	0.777124	7.19922	7.72626	3.48174e-07	8.90801e-06
ENSMUSG00000067586	13610	S1pr3	protein_coding	1.89339	3.07875	7.72356	3.4991e-07	8.92434e-06
ENSMUSG00000020846	76566	Rflnb	protein_coding	1.69497	6.22558	7.72367	3.49839e-07	8.92434e-06
ENSMUSG00000041624	234889	Gucy1a2	protein_coding	0.870552	3.2344	7.72092	3.51625e-07	8.94047e-06
ENSMUSG00000035949	30050	Fbxw2	protein_coding	-0.72799	6.37767	-7.72089	3.51641e-07	8.94047e-06
ENSMUSG00000039361	233489	Picalm	protein_coding	-0.755258	8.54231	-7.71505	3.55459e-07	9.02345e-06
ENSMUSG00000019846	16775	Lama4	protein_coding	1.23141	8.29653	7.71121	3.57987e-07	9.07346e-06
ENSMUSG00000048779	233571	P2ry6	protein_coding	1.21112	3.28501	7.70594	3.6149e-07	9.148e-06
ENSMUSG00000025609	27418	Mkln1	protein_coding	-0.563545	7.04486	-7.69918	3.6604e-07	9.24018e-06
ENSMUSG00000074794	105171	Arrdc3	protein_coding	-2.02232	6.5795	-7.69884	3.66268e-07	9.24018e-06
ENSMUSG00000029162	16548	Khk	protein_coding	-0.845092	3.43217	-7.69663	3.67774e-07	9.25891e-06
ENSMUSG00000024646	109672	Cyb5a	protein_coding	-1.47148	8.67918	-7.69608	3.68149e-07	9.25891e-06
ENSMUSG00000020386	66397	Sar1b	protein_coding	-0.881647	5.08883	-7.69401	3.69558e-07	9.28001e-06
ENSMUSG00000024889	19671	Rce1	protein_coding	-0.820584	4.19815	-7.69298	3.70264e-07	9.28342e-06
ENSMUSG00000029635	264064	Cdk8	protein_coding	-0.477367	5.66337	-7.68331	3.76953e-07	9.43659e-06
ENSMUSG00000024165	52009	Jpt2	protein_coding	1.31453	4.15775	7.68051	3.78911e-07	9.47104e-06
ENSMUSG00000021832	67089	Psmc6	protein_coding	-0.659861	6.12275	-7.67964	3.79524e-07	9.4718e-06
ENSMUSG00000006494	228026	Pdk1	protein_coding	-1.18994	6.93578	-7.67598	3.82103e-07	9.52157e-06
ENSMUSG00000024885	67689	Aldh3b1	protein_coding	1.04669	2.4444	7.67378	3.83663e-07	9.54582e-06
ENSMUSG00000020321	17449	Mdh1	protein_coding	-1.29575	8.06364	-7.66967	3.86598e-07	9.60416e-06
ENSMUSG00000022477	11429	Aco2	protein_coding	-1.35839	9.17198	-7.66759	3.88093e-07	9.62659e-06
ENSMUSG00000036693	75416	Nop14	protein_coding	-0.656285	4.23746	-7.66462	3.90237e-07	9.66504e-06
ENSMUSG00000020150	14431	Gamt	protein_coding	1.99813	2.93096	7.66161	3.92419e-07	9.70431e-06
ENSMUSG00000035211	446101	Xrra1	protein_coding	-2.02644	0.740071	-7.65695	3.95831e-07	9.77383e-06
ENSMUSG00000078566	12176	Bnip3	protein_coding	-1.41878	8.80578	-7.65414	3.97896e-07	9.80494e-06
ENSMUSG00000071533	76302	Pcnp	protein_coding	-0.411957	6.42025	-7.6536	3.98295e-07	9.80494e-06
ENSMUSG00000067242	56839	Lgi1	protein_coding	2.34882	0.0634007	7.65241	3.9918e-07	9.81186e-06
ENSMUSG00000020121	117600	Srgap1	protein_coding	1.27065	5.03662	7.64976	4.01148e-07	9.84537e-06
ENSMUSG00000045975	207781	C2cd2	protein_coding	0.635042	5.28432	7.6478	4.02606e-07	9.85993e-06
ENSMUSG00000031722	15439	Hp	protein_coding	1.88385	8.4922	7.64698	4.03224e-07	9.85993e-06
ENSMUSG00000051615	76108	Rap2a	protein_coding	0.587597	4.73524	7.64653	4.03559e-07	9.85993e-06
ENSMUSG00000027661	170441	Slc2a10	protein_coding	1.48233	1.52198	7.64228	4.0676e-07	9.92323e-06
ENSMUSG00000032431	56693	Crtap	protein_coding	1.05427	5.2629	7.64027	4.0828e-07	9.93285e-06
ENSMUSG00000045095	14924	Magi1	protein_coding	1.02189	5.00161	7.64014	4.08375e-07	9.93285e-06
ENSMUSG00000025575	76025	Cant1	protein_coding	0.55458	6.00298	7.6326	4.1414e-07	1.0058e-05
ENSMUSG00000042520	74383	Ubap2l	protein_coding	-0.446746	7.84607	-7.63038	4.15856e-07	1.00771e-05
ENSMUSG00000019577	27273	Pdk4	protein_coding	-2.7224	7.66455	-7.62998	4.16164e-07	1.00771e-05
ENSMUSG00000021228	171281	Acot3	protein_coding	-5.64436	0.332378	-7.62477	4.2021e-07	1.016e-05
ENSMUSG00000019261	270058	Map1s	protein_coding	0.754196	4.45983	7.61724	4.26141e-07	1.02783e-05
ENSMUSG00000045594	12091	Glb1	protein_coding	0.890156	4.80838	7.61644	4.26777e-07	1.02783e-05
ENSMUSG00000036298	239606	Slc2a13	protein_coding	1.70762	4.20527	7.61575	4.27321e-07	1.02783e-05
ENSMUSG00000038068	218215	Rnf144b	protein_coding	-1.33656	5.71208	-7.61537	4.27629e-07	1.02783e-05
ENSMUSG00000040280	407790	Ndufa4l2	protein_coding	2.18182	1.77527	7.61079	4.3129e-07	1.03322e-05
ENSMUSG00000097195	72655	Snhg5	lncRNA	-1.37722	3.56059	-7.60902	4.32711e-07	1.03322e-05
ENSMUSG00000000753	20317	Serpinf1	protein_coding	1.54613	6.38274	7.60831	4.33282e-07	1.03322e-05
ENSMUSG00000021215	56349	Net1	protein_coding	-1.52986	8.79045	-7.60808	4.33467e-07	1.03322e-05
ENSMUSG00000019370	12315	Calm3	protein_coding	0.888043	7.06792	7.60786	4.3365e-07	1.03322e-05
ENSMUSG00000039741	268515	Bahcc1	protein_coding	1.35497	5.6803	7.60782	4.33682e-07	1.03322e-05
ENSMUSG00000027091	69082	Zc3h15	protein_coding	-0.521691	5.2784	-7.60183	4.38545e-07	1.04328e-05
ENSMUSG00000041187	101540	Prkd2	protein_coding	0.844161	5.10938	7.60038	4.3973e-07	1.04457e-05
ENSMUSG00000052056	228913	Zfp217	protein_coding	0.581835	5.24026	7.59574	4.43549e-07	1.0515e-05
ENSMUSG00000102752	665574	Gm7694	protein_coding	1.13546	3.32878	7.59527	4.43941e-07	1.0515e-05
ENSMUSG00000028138	11532	Adh5	protein_coding	-1.00564	5.77848	-7.59139	4.47163e-07	1.05652e-05
ENSMUSG00000039683	330222	Sdk1	protein_coding	1.28923	4.07497	7.59115	4.4736e-07	1.05652e-05
ENSMUSG00000056121	225020	Fez2	protein_coding	0.839662	4.98347	7.59035	4.48028e-07	1.05657e-05
ENSMUSG00000003153	20527	Slc2a3	protein_coding	-1.59041	2.90046	-7.58684	4.50966e-07	1.06078e-05
ENSMUSG00000064294	71724	Aox3	protein_coding	-2.4591	3.42954	-7.58666	4.51118e-07	1.06078e-05
ENSMUSG00000020780	217337	Srp68	protein_coding	-0.485799	5.37557	-7.58568	4.51949e-07	1.0612e-05
ENSMUSG00000097391	100040724	Mirg	lncRNA	1.96025	1.50243	7.58402	4.53343e-07	1.06294e-05
ENSMUSG00000056851	18521	Pcbp2	protein_coding	-0.494907	8.14792	-7.58134	4.55616e-07	1.06673e-05
ENSMUSG00000025140	209027	Pycr1	protein_coding	2.86964	0.739002	7.57965	4.57061e-07	1.06858e-05
ENSMUSG00000009013	56455	Dynll1	protein_coding	0.859954	5.32824	7.57726	4.59101e-07	1.07181e-05
ENSMUSG00000032300	74211	1700017B05Rik	protein_coding	-1.03831	5.79493	-7.57602	4.60161e-07	1.07274e-05
ENSMUSG00000000168	235339	Dlat	protein_coding	-1.2539	7.17134	-7.57363	4.62224e-07	1.07601e-05
ENSMUSG00000042436	76293	Mfap4	protein_coding	2.69042	3.52658	7.57195	4.63673e-07	1.07784e-05
ENSMUSG00000028988	67087	Ctnnbip1	protein_coding	1.33936	4.14713	7.56894	4.66288e-07	1.08237e-05
ENSMUSG00000022474	29858	Pmm1	protein_coding	-1.1282	5.4706	-7.5681	4.67016e-07	1.08252e-05
ENSMUSG00000042804	100129	Gpr153	protein_coding	1.13875	3.84509	7.5659	4.68944e-07	1.08544e-05
ENSMUSG00000072674	NA	NA	protein_coding	1.18413	5.31958	7.55771	4.76174e-07	1.10061e-05
ENSMUSG00000017144	74194	Rnd3	protein_coding	1.49754	4.37161	7.55308	4.80309e-07	1.10675e-05
ENSMUSG00000004054	26403	Map3k11	protein_coding	0.536645	5.2783	7.55263	4.80712e-07	1.10675e-05
ENSMUSG00000040327	78309	Cul9	protein_coding	0.580749	5.41019	7.5518	4.8146e-07	1.10675e-05
ENSMUSG00000107215	NA	NA	TEC	0.977161	2.8503	7.5517	4.81549e-07	1.10675e-05
ENSMUSG00000079592	235312	C1qtnf5	protein_coding	2.07759	0.704777	7.54817	4.84737e-07	1.1125e-05
ENSMUSG00000021024	26443	Psma6	protein_coding	-1.29802	6.16979	-7.54378	4.88733e-07	1.12009e-05
ENSMUSG00000027947	16194	Il6ra	protein_coding	-1.60386	6.4068	-7.53875	4.93354e-07	1.1282e-05
ENSMUSG00000032353	66111	Tmed3	protein_coding	0.608648	4.95955	7.53843	4.93657e-07	1.1282e-05
ENSMUSG00000058799	53605	Nap1l1	protein_coding	0.801155	6.81833	7.53565	4.96224e-07	1.13248e-05
ENSMUSG00000031231	66142	Cox7b	protein_coding	-1.18744	6.16438	-7.53109	5.00486e-07	1.13992e-05
ENSMUSG00000063605	234582	Ccdc102a	protein_coding	1.02853	2.75689	7.52991	5.01587e-07	1.13992e-05
ENSMUSG00000106019	NA	NA	lncRNA	-1.64456	1.5736	-7.52991	5.01589e-07	1.13992e-05
ENSMUSG00000037531	74600	Mrpl47	protein_coding	-0.805664	3.42506	-7.52841	5.03005e-07	1.14155e-05
ENSMUSG00000018899	16362	Irf1	protein_coding	1.00603	4.73908	7.52625	5.05043e-07	1.14458e-05
ENSMUSG00000032602	57279	Slc25a20	protein_coding	-1.06219	6.39842	-7.52421	5.06975e-07	1.14736e-05
ENSMUSG00000057596	209387	Trim30d	protein_coding	0.9096	3.12354	7.52321	5.07919e-07	1.1479e-05
ENSMUSG00000031485	114863	Plpbp	protein_coding	-0.594024	5.54863	-7.52126	5.09785e-07	1.15052e-05
ENSMUSG00000027338	26434	Prnd	protein_coding	5.39937	1.2558	7.51862	5.12307e-07	1.15392e-05
ENSMUSG00000030246	16832	Ldhb	protein_coding	-1.46843	5.77709	-7.5182	5.12711e-07	1.15392e-05
ENSMUSG00000022314	19357	Rad21	protein_coding	-1.02577	7.42597	-7.51267	5.18053e-07	1.16433e-05
ENSMUSG00000027803	97064	Wwtr1	protein_coding	0.854001	7.47977	7.50979	5.20859e-07	1.16902e-05
ENSMUSG00000020826	18126	Nos2	protein_coding	1.99736	2.3386	7.50863	5.21996e-07	1.16996e-05
ENSMUSG00000056529	19204	Ptafr	protein_coding	1.33767	4.44332	7.50671	5.2388e-07	1.17119e-05
ENSMUSG00000021910	64652	Nisch	protein_coding	0.437482	8.38899	7.5066	5.23984e-07	1.17119e-05
ENSMUSG00000038738	243961	Shank1	protein_coding	1.10784	3.10262	7.50553	5.25042e-07	1.17195e-05
ENSMUSG00000004798	29869	Ulk2	protein_coding	0.472566	6.64064	7.50412	5.26433e-07	1.17344e-05
ENSMUSG00000044617	320080	Zbtb39	protein_coding	-0.544317	4.59015	-7.50278	5.27753e-07	1.17477e-05
ENSMUSG00000060126	22070	Tpt1	protein_coding	-0.625683	9.70964	-7.5006	5.2992e-07	1.17799e-05
ENSMUSG00000030108	14412	Slc6a13	protein_coding	2.89031	3.50814	7.49742	5.33086e-07	1.18341e-05
ENSMUSG00000039831	214137	Arhgap29	protein_coding	1.00381	8.35215	7.49542	5.35095e-07	1.18625e-05
ENSMUSG00000063382	80288	Bcl9l	protein_coding	0.745618	7.2181	7.4945	5.36019e-07	1.18668e-05
ENSMUSG00000048546	57259	Tob2	protein_coding	-1.03243	6.36995	-7.49351	5.37019e-07	1.18728e-05
ENSMUSG00000010517	14084	Faf1	protein_coding	-0.593973	5.62814	-7.49113	5.3942e-07	1.19097e-05
ENSMUSG00000066026	20148	Dhrs3	protein_coding	0.953915	7.02616	7.48841	5.42183e-07	1.19545e-05
ENSMUSG00000051314	233079	Ffar2	protein_coding	2.9936	3.17091	7.47815	5.52733e-07	1.21706e-05
ENSMUSG00000049288	280411	Lix1l	protein_coding	0.600643	5.31524	7.47296	5.58152e-07	1.22568e-05
ENSMUSG00000027668	67414	Mfn1	protein_coding	-0.5828	5.38101	-7.47296	5.58156e-07	1.22568e-05
ENSMUSG00000037362	18133	Ccn3	protein_coding	1.55475	3.01044	7.47108	5.60137e-07	1.22838e-05
ENSMUSG00000038545	66515	Cul7	protein_coding	0.722628	5.82488	7.47025	5.61011e-07	1.22864e-05
ENSMUSG00000036960	229933	Clca2	protein_coding	2.72386	0.608055	7.46709	5.64347e-07	1.23428e-05
ENSMUSG00000029096	78558	Htra3	protein_coding	0.725445	7.4876	7.46363	5.68036e-07	1.24068e-05
ENSMUSG00000029036	108888	Atad3a	protein_coding	-0.867121	5.51292	-7.46134	5.7049e-07	1.24437e-05
ENSMUSG00000041408	218914	Wapl	protein_coding	-0.538716	7.24054	-7.4581	5.73978e-07	1.2503e-05
ENSMUSG00000023004	22143	Tuba1b	protein_coding	1.57968	8.18634	7.45401	5.7842e-07	1.25652e-05
ENSMUSG00000032199	28015	Polr2m	protein_coding	-0.524212	6.70689	-7.44911	5.8378e-07	1.25652e-05
ENSMUSG00000029798	67138	Herc6	protein_coding	0.776055	4.25957	7.45269	5.79859e-07	1.25652e-05
ENSMUSG00000034863	382014	Ano8	protein_coding	1.00517	4.01778	7.4515	5.81157e-07	1.25652e-05
ENSMUSG00000033900	213582	Map9	protein_coding	1.22711	3.58108	7.45141	5.81258e-07	1.25652e-05
ENSMUSG00000010914	27402	Pdhx	protein_coding	-1.19939	5.63255	-7.45355	5.78919e-07	1.25652e-05
ENSMUSG00000024426	73242	Atat1	protein_coding	0.682797	3.88462	7.45013	5.82659e-07	1.25652e-05
ENSMUSG00000039252	246316	Lgi2	protein_coding	2.38226	4.06138	7.4493	5.83566e-07	1.25652e-05
ENSMUSG00000020089	67895	Ppa1	protein_coding	-1.46692	6.51691	-7.45118	5.81506e-07	1.25652e-05
ENSMUSG00000020101	74048	Vsir	protein_coding	1.32051	6.69899	7.44839	5.84571e-07	1.25656e-05
ENSMUSG00000026399	13136	Cd55	protein_coding	0.901151	6.38892	7.44531	5.87969e-07	1.26219e-05
ENSMUSG00000004609	12489	Cd33	protein_coding	1.16387	4.14358	7.43863	5.95416e-07	1.2765e-05
ENSMUSG00000016262	214791	Sertad4	protein_coding	1.26286	2.96817	7.43406	6.00564e-07	1.28419e-05
ENSMUSG00000029759	269823	Pon3	protein_coding	0.643566	7.0101	7.43405	6.00582e-07	1.28419e-05
ENSMUSG00000031639	142980	Tlr3	protein_coding	1.00275	4.19293	7.43155	6.03418e-07	1.28689e-05
ENSMUSG00000035757	223776	Selenoo	protein_coding	-0.526016	4.41915	-7.43154	6.03428e-07	1.28689e-05
ENSMUSG00000026792	227738	Lrsam1	protein_coding	0.524615	4.3606	7.43012	6.05043e-07	1.28865e-05
ENSMUSG00000024513	17191	Mbd2	protein_coding	-0.377865	5.90849	-7.42751	6.08033e-07	1.29205e-05
ENSMUSG00000052833	56459	Sae1	protein_coding	0.691595	4.19346	7.42734	6.0823e-07	1.29205e-05
ENSMUSG00000003949	217082	Hlf	protein_coding	-1.47264	4.96199	-7.42629	6.09432e-07	1.29292e-05
ENSMUSG00000028865	69655	Cd164l2	protein_coding	-2.08166	1.16772	-7.42348	6.12671e-07	1.2981e-05
ENSMUSG00000019188	14950	H13	protein_coding	0.446234	6.2736	7.4216	6.14847e-07	1.30024e-05
ENSMUSG00000100627	NA	NA	lncRNA	-2.86275	1.05312	-7.42123	6.15278e-07	1.30024e-05
ENSMUSG00000022594	23936	Lynx1	protein_coding	0.95669	4.41432	7.42033	6.16332e-07	1.30077e-05
ENSMUSG00000027465	67231	Tbc1d20	protein_coding	-0.652981	7.27876	-7.41045	6.27936e-07	1.323e-05
ENSMUSG00000035493	21810	Tgfbi	protein_coding	-1.07938	6.14768	-7.40983	6.28671e-07	1.323e-05
ENSMUSG00000028412	100434	Slc44a1	protein_coding	0.581772	6.68452	7.40929	6.29305e-07	1.323e-05
ENSMUSG00000032839	22063	Trpc1	protein_coding	-1.05797	2.9029	-7.4083	6.30489e-07	1.32378e-05
ENSMUSG00000017774	17913	Myo1c	protein_coding	0.785999	8.23042	7.40715	6.31853e-07	1.32494e-05
ENSMUSG00000027490	13555	E2f1	protein_coding	1.7038	2.61819	7.40506	6.34361e-07	1.32848e-05
ENSMUSG00000055805	57778	Fmnl1	protein_coding	1.18473	4.10862	7.39926	6.41348e-07	1.34139e-05
ENSMUSG00000033904	101565	Ccp110	protein_coding	-0.947407	3.71473	-7.39849	6.42281e-07	1.34162e-05
ENSMUSG00000054404	327978	Slfn5	protein_coding	1.17337	7.20195	7.3936	6.48253e-07	1.35122e-05
ENSMUSG00000024359	15526	Hspa9	protein_coding	-0.83063	8.53196	-7.39336	6.48538e-07	1.35122e-05
ENSMUSG00000020828	18806	Pld2	protein_coding	0.531595	4.46123	7.38769	6.55534e-07	1.36405e-05
ENSMUSG00000058240	66609	Cryzl1	protein_coding	-0.605207	4.23813	-7.37917	6.66184e-07	1.38444e-05
ENSMUSG00000026360	19735	Rgs2	protein_coding	-3.2351	5.40311	-7.37664	6.6938e-07	1.38843e-05
ENSMUSG00000055538	71918	Zcchc24	protein_coding	0.667492	7.31406	7.37631	6.69809e-07	1.38843e-05
ENSMUSG00000058291	24135	Zfp68	protein_coding	-0.580985	5.54722	-7.37442	6.72202e-07	1.39161e-05
ENSMUSG00000073411	14964	H2-D1	protein_coding	0.718887	9.55275	7.37327	6.73664e-07	1.39287e-05
ENSMUSG00000086432	NA	NA	lncRNA	4.77677	2.08654	7.36733	6.81295e-07	1.40686e-05
ENSMUSG00000029516	12704	Cit	protein_coding	1.3608	2.12909	7.3649	6.84431e-07	1.41154e-05
ENSMUSG00000021418	208366	Rpp40	protein_coding	-0.899489	2.87212	-7.36203	6.88162e-07	1.4169e-05
ENSMUSG00000045377	67020	Tmem88	protein_coding	1.63306	2.7549	7.36157	6.8877e-07	1.4169e-05
ENSMUSG00000027809	66841	Etfdh	protein_coding	-0.903736	6.92523	-7.35696	6.94809e-07	1.42752e-05
ENSMUSG00000007480	17203	Mc5r	protein_coding	-3.13323	3.31794	-7.35125	7.0238e-07	1.44125e-05
ENSMUSG00000031344	57249	Gabrq	protein_coding	-1.96228	2.23664	-7.34607	7.09308e-07	1.45363e-05
ENSMUSG00000100075	NA	NA	lncRNA	-0.988552	2.16027	-7.34526	7.10401e-07	1.45404e-05
ENSMUSG00000047592	381680	Nxpe5	protein_coding	2.48874	1.63976	7.33754	7.20891e-07	1.47194e-05
ENSMUSG00000020076	94213	Ddx50	protein_coding	-0.468996	6.18423	-7.33749	7.20955e-07	1.47194e-05
ENSMUSG00000029335	110075	Bmp3	protein_coding	1.98046	5.48316	7.33641	7.22435e-07	1.4727e-05
ENSMUSG00000037826	243382	Ppm1k	protein_coding	-1.20624	5.45603	-7.3359	7.23139e-07	1.4727e-05
ENSMUSG00000090231	14962	Cfb	protein_coding	0.951443	6.45346	7.33464	7.24873e-07	1.47309e-05
ENSMUSG00000026634	52477	Angel2	protein_coding	-0.437399	5.5681	-7.33445	7.25137e-07	1.47309e-05
ENSMUSG00000030161	57436	Gabarapl1	protein_coding	-1.16657	7.55195	-7.33233	7.28059e-07	1.47718e-05
ENSMUSG00000021745	NA	NA	protein_coding	0.602387	6.58723	7.33006	7.31204e-07	1.48171e-05
ENSMUSG00000031666	19651	Rbl2	protein_coding	-0.515885	6.51588	-7.32692	7.35577e-07	1.48872e-05
ENSMUSG00000023977	224826	Ubr2	protein_coding	-0.585492	6.85402	-7.32247	7.41824e-07	1.4995e-05
ENSMUSG00000032401	235435	Lctl	protein_coding	2.4164	4.18891	7.31295	7.55365e-07	1.52479e-05
ENSMUSG00000041084	66357	Ostc	protein_coding	0.910434	3.78461	7.31237	7.56209e-07	1.52479e-05
ENSMUSG00000026932	67991	Nacc2	protein_coding	0.698054	6.32132	7.30898	7.61089e-07	1.53273e-05
ENSMUSG00000030116	50530	Mfap5	protein_coding	1.2063	5.50233	7.30756	7.63156e-07	1.53499e-05
ENSMUSG00000033697	223666	Arhgap39	protein_coding	0.817583	3.93959	7.30622	7.65106e-07	1.53701e-05
ENSMUSG00000024014	18712	Pim1	protein_coding	-1.30386	4.76174	-7.30301	7.69795e-07	1.54453e-05
ENSMUSG00000030403	22323	Vasp	protein_coding	1.08649	4.3526	7.29725	7.78282e-07	1.55832e-05
ENSMUSG00000019809	56535	Pex3	protein_coding	-0.868829	6.07491	-7.29704	7.78585e-07	1.55832e-05
ENSMUSG00000048489	213393	Depp1	protein_coding	-2.19314	5.4382	-7.29592	7.80247e-07	1.55973e-05
ENSMUSG00000074151	434341	Nlrc5	protein_coding	0.829534	5.18775	7.2952	7.81327e-07	1.55997e-05
ENSMUSG00000086938	74931	4930481A15Rik	lncRNA	-2.09024	2.55769	-7.29211	7.85924e-07	1.56722e-05
ENSMUSG00000037321	21354	Tap1	protein_coding	0.900823	4.69921	7.2908	7.87902e-07	1.56888e-05
ENSMUSG00000015087	227624	Rabl6	protein_coding	-0.397572	5.97793	-7.29027	7.88684e-07	1.56888e-05
ENSMUSG00000024805	76073	Pcgf5	protein_coding	-0.638845	5.12514	-7.28843	7.91453e-07	1.57247e-05
ENSMUSG00000034947	217203	Tmem106a	protein_coding	0.754712	5.00745	7.28068	8.03234e-07	1.59246e-05
ENSMUSG00000036985	208884	Zdhhc9	protein_coding	0.629667	4.79791	7.2801	8.04129e-07	1.59246e-05
ENSMUSG00000020167	21423	Tcf3	protein_coding	0.676617	4.93895	7.27989	8.04451e-07	1.59246e-05
ENSMUSG00000039680	121022	Mrps6	protein_coding	0.994319	5.39903	7.26709	8.24331e-07	1.62983e-05
ENSMUSG00000020063	93759	Sirt1	protein_coding	-0.809521	4.57054	-7.26625	8.25651e-07	1.63046e-05
ENSMUSG00000024620	18596	Pdgfrb	protein_coding	1.0214	5.91089	7.26395	8.2927e-07	1.63562e-05
ENSMUSG00000033318	14872	Gstt2	protein_coding	-0.59064	4.55472	-7.26169	8.32858e-07	1.6401e-05
ENSMUSG00000097762	NA	NA	lncRNA	-1.94543	1.53487	-7.26125	8.33558e-07	1.6401e-05
ENSMUSG00000031875	68119	Cmtm3	protein_coding	0.829116	5.08143	7.26057	8.34639e-07	1.64025e-05
ENSMUSG00000036446	17022	Lum	protein_coding	1.67684	6.78003	7.25537	8.42964e-07	1.65461e-05
ENSMUSG00000031555	11502	Adam9	protein_coding	0.673057	6.75273	7.25301	8.46782e-07	1.6601e-05
ENSMUSG00000031767	67528	Nudt7	protein_coding	-1.08312	6.10998	-7.24655	8.57286e-07	1.67867e-05
ENSMUSG00000002617	22700	Zfp40	protein_coding	0.838145	3.20093	7.24564	8.58788e-07	1.67959e-05
ENSMUSG00000028127	19299	Abcd3	protein_coding	-0.780451	6.889	-7.24366	8.62047e-07	1.68394e-05
ENSMUSG00000061130	19043	Ppm1b	protein_coding	-0.526288	6.73863	-7.23825	8.70995e-07	1.69938e-05
ENSMUSG00000060487	320825	Samd5	protein_coding	1.56794	2.9116	7.23735	8.72494e-07	1.70027e-05
ENSMUSG00000050212	230752	Eva1b	protein_coding	1.07089	2.66562	7.23515	8.76175e-07	1.70253e-05
ENSMUSG00000078532	67149	Nkain1	protein_coding	2.60886	1.40163	7.23511	8.76245e-07	1.70253e-05
ENSMUSG00000028849	245877	Map7d1	protein_coding	1.18576	6.40125	7.23478	8.76795e-07	1.70253e-05
ENSMUSG00000054484	96957	Tmem62	protein_coding	-1.15269	3.68344	-7.2305	8.8401e-07	1.71393e-05
ENSMUSG00000027978	19142	Prss12	protein_coding	1.75298	1.44345	7.23005	8.8477e-07	1.71393e-05
ENSMUSG00000026095	70396	Asnsd1	protein_coding	-0.485064	5.26601	-7.22624	8.91237e-07	1.7244e-05
ENSMUSG00000000149	14673	Gna12	protein_coding	0.523776	6.20171	7.22454	8.94138e-07	1.72796e-05
ENSMUSG00000058600	19946	Rpl30	protein_coding	-0.519512	7.03115	-7.21541	9.09916e-07	1.75636e-05
ENSMUSG00000045868	74558	Gvin1	protein_coding	1.32579	6.68093	7.21325	9.1368e-07	1.76154e-05
ENSMUSG00000033209	209683	Ttc28	protein_coding	0.918819	7.1757	7.21221	9.15498e-07	1.76219e-05
ENSMUSG00000034595	76448	Ppp1r18	protein_coding	1.00581	5.25148	7.21121	9.17256e-07	1.76219e-05
ENSMUSG00000072949	26897	Acot1	protein_coding	-4.32481	1.50851	-7.21121	9.17268e-07	1.76219e-05
ENSMUSG00000041354	19732	Rgl2	protein_coding	0.56627	4.63735	7.20956	9.20168e-07	1.76568e-05
ENSMUSG00000041775	69546	Mapk1ip1	protein_coding	-0.90625	4.61978	-7.2066	9.25394e-07	1.77259e-05
ENSMUSG00000030972	272428	Acsm5	protein_coding	-1.33584	4.53097	-7.20629	9.25948e-07	1.77259e-05
ENSMUSG00000045973	230125	Slc25a51	protein_coding	-1.19319	7.70607	-7.20529	9.27713e-07	1.77388e-05
ENSMUSG00000068566	50918	Myadm	protein_coding	0.771906	7.78393	7.20218	9.33266e-07	1.78241e-05
ENSMUSG00000048387	23967	Osr1	protein_coding	-1.40549	5.65822	-7.20043	9.36401e-07	1.78548e-05
ENSMUSG00000025245	93730	Lztfl1	protein_coding	-0.456469	4.82442	-7.19891	9.39135e-07	1.78548e-05
ENSMUSG00000020185	52679	E2f7	protein_coding	1.68868	1.8471	7.1986	9.39696e-07	1.78548e-05
ENSMUSG00000032363	108153	Adamts7	protein_coding	1.10882	2.38369	7.19785	9.41044e-07	1.78548e-05
ENSMUSG00000073481	67247	Mtarc2	protein_coding	-0.620893	6.81248	-7.19731	9.42021e-07	1.78548e-05
ENSMUSG00000021577	66945	Sdha	protein_coding	-0.864664	8.83909	-7.19725	9.42126e-07	1.78548e-05
ENSMUSG00000049687	338368	Pheta2	protein_coding	1.09374	1.24885	7.19701	9.42556e-07	1.78548e-05
ENSMUSG00000071072	56351	Ptges3	protein_coding	-0.505667	6.77549	-7.19514	9.4595e-07	1.78983e-05
ENSMUSG00000052776	246730	Oas1a	protein_coding	1.98293	1.43843	7.19317	9.49535e-07	1.79452e-05
ENSMUSG00000022336	16341	Eif3e	protein_coding	-0.418783	6.67999	-7.19195	9.5175e-07	1.79662e-05
ENSMUSG00000022150	13132	Dab2	protein_coding	0.828315	7.23628	7.18019	9.73473e-07	1.8355e-05
ENSMUSG00000019977	56422	Hbs1l	protein_coding	-0.428867	5.3394	-7.17757	9.7838e-07	1.84261e-05
ENSMUSG00000041229	320595	Phf8	protein_coding	0.636154	6.07723	7.16954	9.93598e-07	1.86911e-05
ENSMUSG00000041471	75698	Shld2	protein_coding	-0.714632	4.09862	-7.16553	1.00127e-06	1.88138e-05
ENSMUSG00000039457	19041	Ppl	protein_coding	-1.28106	4.94275	-7.16477	1.00273e-06	1.88195e-05
ENSMUSG00000027566	26444	Psma7	protein_coding	-0.596648	5.81137	-7.16313	1.0059e-06	1.8839e-05
ENSMUSG00000014313	12864	Cox6c	protein_coding	-0.77537	7.10874	-7.16304	1.00609e-06	1.8839e-05
ENSMUSG00000026456	72017	Cyb5r1	protein_coding	0.735437	4.16075	7.16115	1.00974e-06	1.88697e-05
ENSMUSG00000069793	237886	Slfn9	protein_coding	1.63678	2.50428	7.16099	1.01005e-06	1.88697e-05
ENSMUSG00000045968	240817	Teddm2	protein_coding	-2.04686	1.86838	-7.15727	1.0173e-06	1.89698e-05
ENSMUSG00000026664	16922	Phyh	protein_coding	-0.755864	7.33906	-7.15705	1.01774e-06	1.89698e-05
ENSMUSG00000020248	18045	Nfyb	protein_coding	-0.551387	4.18283	-7.15613	1.01953e-06	1.89814e-05
ENSMUSG00000024472	70640	Dcp2	protein_coding	0.553234	5.1783	7.15521	1.02134e-06	1.89934e-05
ENSMUSG00000050069	23893	Grem2	protein_coding	-1.64252	4.17062	-7.14602	1.03955e-06	1.92851e-05
ENSMUSG00000031805	16453	Jak3	protein_coding	0.585468	5.16979	7.14583	1.03993e-06	1.92851e-05
ENSMUSG00000025968	227197	Ndufs1	protein_coding	-0.864914	7.04752	-7.14551	1.04058e-06	1.92851e-05
ENSMUSG00000032562	14678	Gnai2	protein_coding	0.814736	7.60309	7.14359	1.04443e-06	1.93345e-05
ENSMUSG00000024259	67453	Slc25a46	protein_coding	-0.543902	6.5495	-7.14119	1.04928e-06	1.94021e-05
ENSMUSG00000031090	78914	Nadsyn1	protein_coding	-0.803889	2.70861	-7.14008	1.05151e-06	1.94214e-05
ENSMUSG00000018398	20362	Septin8	protein_coding	0.565005	6.27619	7.13719	1.05737e-06	1.95073e-05
ENSMUSG00000021319	20379	Sfrp4	protein_coding	1.7869	4.03301	7.13296	1.06602e-06	1.96448e-05
ENSMUSG00000027435	17064	Cd93	protein_coding	1.60155	6.6955	7.12242	1.0879e-06	2.00253e-05
ENSMUSG00000033530	104718	Ttc7b	protein_coding	1.01073	6.14304	7.12023	1.0925e-06	2.00871e-05
ENSMUSG00000066607	319477	Insyn1	protein_coding	1.56452	2.53448	7.11875	1.09561e-06	2.01217e-05
ENSMUSG00000041895	52639	Wipi1	protein_coding	-0.839084	6.05993	-7.11559	1.10232e-06	2.0222e-05
ENSMUSG00000027907	20195	S100a11	protein_coding	1.443	7.69913	7.11447	1.1047e-06	2.02429e-05
ENSMUSG00000031740	17390	Mmp2	protein_coding	1.261	6.27904	7.11339	1.10701e-06	2.02623e-05
ENSMUSG00000040123	219105	Zmym5	protein_coding	-0.712681	5.74344	-7.11047	1.11326e-06	2.03538e-05
ENSMUSG00000029169	13204	Dhx15	protein_coding	-0.52515	6.69561	-7.10975	1.1148e-06	2.03592e-05
ENSMUSG00000032413	114713	Rasa2	protein_coding	0.674527	5.60546	7.10853	1.11744e-06	2.03845e-05
ENSMUSG00000030495	53896	Slc7a10	protein_coding	1.06397	6.9363	7.10641	1.12201e-06	2.04449e-05
ENSMUSG00000027180	57443	Fbxo3	protein_coding	-0.586642	6.33224	-7.10255	1.1304e-06	2.05748e-05
ENSMUSG00000089635	NA	NA	lncRNA	-1.67423	1.74279	-7.09993	1.13614e-06	2.06562e-05
ENSMUSG00000060073	19167	Psma3	protein_coding	-0.580508	6.4158	-7.09432	1.14851e-06	2.08578e-05
ENSMUSG00000032531	56332	Amotl2	protein_coding	1.73876	7.53953	7.09172	1.15428e-06	2.09392e-05
ENSMUSG00000042254	214425	Cilp	protein_coding	3.49905	4.65727	7.08779	1.16308e-06	2.10753e-05
ENSMUSG00000040158	76281	Tax1bp3	protein_coding	0.728356	4.88407	7.08453	1.17044e-06	2.11752e-05
ENSMUSG00000026509	12334	Capn2	protein_coding	0.831768	7.75197	7.08419	1.1712e-06	2.11752e-05
ENSMUSG00000016239	74365	Lonrf3	protein_coding	-1.60506	1.11131	-7.08069	1.17917e-06	2.12957e-05
ENSMUSG00000028364	21923	Tnc	protein_coding	2.76172	3.53071	7.07599	1.18992e-06	2.1466e-05
ENSMUSG00000029417	17329	Cxcl9	protein_coding	2.2867	4.00235	7.0754	1.19128e-06	2.14668e-05
ENSMUSG00000023025	207214	Larp4	protein_coding	-1.06999	6.90368	-7.07443	1.19351e-06	2.14795e-05
ENSMUSG00000005973	19672	Rcn1	protein_coding	0.860767	4.85946	7.07395	1.19463e-06	2.14795e-05
ENSMUSG00000027669	14696	Gnb4	protein_coding	0.829143	4.57828	7.07146	1.20039e-06	2.15371e-05
ENSMUSG00000038975	19352	Rabggtb	protein_coding	-0.771831	4.6669	-7.07143	1.20047e-06	2.15371e-05
ENSMUSG00000018909	109689	Arrb1	protein_coding	0.886814	6.58136	7.07007	1.20363e-06	2.15699e-05
ENSMUSG00000025862	20843	Stag2	protein_coding	-0.608328	7.22484	-7.06826	1.20784e-06	2.16089e-05
ENSMUSG00000036646	227619	Man1b1	protein_coding	0.481647	5.51787	7.068	1.20846e-06	2.16089e-05
ENSMUSG00000005417	26936	Mprip	protein_coding	0.433862	8.24868	7.06317	1.21981e-06	2.17879e-05
ENSMUSG00000050103	319660	Agmo	protein_coding	-0.609597	6.15943	-7.06221	1.22207e-06	2.18043e-05
ENSMUSG00000001666	13202	Ddt	protein_coding	-1.08947	4.84776	-7.05944	1.22864e-06	2.18975e-05
ENSMUSG00000049502	209200	Dtx3l	protein_coding	1.04863	6.30534	7.05857	1.23071e-06	2.19103e-05
ENSMUSG00000020183	70574	Cpm	protein_coding	-1.15177	1.89714	-7.05248	1.24531e-06	2.21462e-05
ENSMUSG00000026589	89867	Sec16b	protein_coding	0.715389	3.62275	7.04975	1.25191e-06	2.22392e-05
ENSMUSG00000034235	78787	Usp54	protein_coding	-2.59648	5.65642	-7.04842	1.25515e-06	2.22724e-05
ENSMUSG00000063694	13063	Cycs	protein_coding	-1.10649	6.9353	-7.04617	1.26064e-06	2.23455e-05
ENSMUSG00000067787	53619	Blcap	protein_coding	0.98567	6.23097	7.04518	1.26306e-06	2.2364e-05
ENSMUSG00000021699	238871	Pde4d	protein_coding	-2.94274	5.94073	-7.04336	1.26751e-06	2.24184e-05
ENSMUSG00000059981	381921	Taok2	protein_coding	0.39939	6.26913	7.04028	1.27512e-06	2.25284e-05
ENSMUSG00000040479	104418	Dgkz	protein_coding	0.590815	5.07489	7.03958	1.27684e-06	2.25344e-05
ENSMUSG00000039756	99480	Dnttip2	protein_coding	-0.444854	5.02587	-7.03323	1.29267e-06	2.2789e-05
ENSMUSG00000118383	NA	NA	lncRNA	1.38794	2.86711	7.03095	1.2984e-06	2.28653e-05
ENSMUSG00000024660	16319	Incenp	protein_coding	1.38006	2.45524	7.02774	1.30651e-06	2.29746e-05
ENSMUSG00000034110	212919	Kctd7	protein_coding	1.20174	1.96964	7.02737	1.30743e-06	2.29746e-05
ENSMUSG00000031511	54126	Arhgef7	protein_coding	0.517763	5.78342	7.02636	1.30999e-06	2.29948e-05
ENSMUSG00000029458	72399	Brap	protein_coding	-0.388709	5.63475	-7.02512	1.31315e-06	2.30254e-05
ENSMUSG00000038648	208647	Creb3l2	protein_coding	0.777028	6.06633	7.0232	1.31807e-06	2.30721e-05
ENSMUSG00000031207	17698	Msn	protein_coding	0.825945	7.92523	7.02297	1.31865e-06	2.30721e-05
ENSMUSG00000033721	57257	Vav3	protein_coding	0.809762	3.49872	7.01825	1.33078e-06	2.32594e-05
ENSMUSG00000029638	170772	Glcci1	protein_coding	0.948689	5.30466	7.0153	1.33842e-06	2.33678e-05
ENSMUSG00000028251	77032	Tstd3	protein_coding	1.47276	3.00431	7.00897	1.35499e-06	2.36269e-05
ENSMUSG00000040035	214240	Disp2	protein_coding	2.9967	1.37098	7.00836	1.3566e-06	2.36269e-05
ENSMUSG00000034708	14824	Grn	protein_coding	0.602988	7.44475	7.00798	1.35762e-06	2.36269e-05
ENSMUSG00000000325	NA	NA	protein_coding	0.820333	3.10639	7.00508	1.36528e-06	2.37348e-05
ENSMUSG00000026890	16874	Lhx6	protein_coding	1.84408	2.85628	7.00228	1.37273e-06	2.37706e-05
ENSMUSG00000046603	382117	Tcaim	protein_coding	-0.815109	4.20804	-7.00235	1.37253e-06	2.37706e-05
ENSMUSG00000020262	110532	Adarb1	protein_coding	-0.798575	5.35054	-7.00247	1.37223e-06	2.37706e-05
ENSMUSG00000030826	12036	Bcat2	protein_coding	-1.23485	7.25197	-7.00211	1.37318e-06	2.37706e-05
ENSMUSG00000020814	67622	Mxra7	protein_coding	0.989886	3.53988	7.00104	1.37603e-06	2.37848e-05
ENSMUSG00000021279	217866	Cdc42bpb	protein_coding	0.407879	6.99344	7.00052	1.37743e-06	2.37848e-05
ENSMUSG00000049606	52397	Zfp644	protein_coding	-0.465545	6.95786	-7.00016	1.37838e-06	2.37848e-05
ENSMUSG00000049775	19241	Tmsb4x	protein_coding	0.778457	8.21123	6.99948	1.38022e-06	2.37912e-05
ENSMUSG00000036667	77574	Tcaf1	protein_coding	1.05347	6.42496	6.99893	1.38169e-06	2.37913e-05
ENSMUSG00000037902	19261	Sirpa	protein_coding	0.893823	5.86511	6.99345	1.3965e-06	2.40209e-05
ENSMUSG00000053137	19094	Mapk11	protein_coding	0.990059	1.87198	6.99106	1.40301e-06	2.41075e-05
ENSMUSG00000036323	66661	Srp72	protein_coding	-0.463774	6.66702	-6.98754	1.41263e-06	2.42472e-05
ENSMUSG00000079547	14999	H2-DMb1	protein_coding	1.35165	3.0855	6.98675	1.41481e-06	2.4259e-05
ENSMUSG00000022178	16475	Ajuba	protein_coding	1.22481	3.58729	6.98543	1.41845e-06	2.42958e-05
ENSMUSG00000045896	232164	Paip2b	protein_coding	-0.596449	5.02606	-6.98446	1.42113e-06	2.4316e-05
ENSMUSG00000027346	74182	Gpcpd1	protein_coding	-2.44738	6.51223	-6.98214	1.42757e-06	2.44006e-05
ENSMUSG00000032254	71819	Kif23	protein_coding	2.48581	1.18598	6.98083	1.43122e-06	2.44374e-05
ENSMUSG00000021595	28114	Nsun2	protein_coding	-0.538818	5.47535	-6.97963	1.43456e-06	2.44687e-05
ENSMUSG00000022485	15424	Hoxc5	protein_coding	0.964282	3.34931	6.97597	1.44482e-06	2.46058e-05
ENSMUSG00000057113	18148	Npm1	protein_coding	-0.647789	6.8283	-6.97569	1.44562e-06	2.46058e-05
ENSMUSG00000035158	17342	Mitf	protein_coding	-0.682508	5.1684	-6.97456	1.4488e-06	2.4616e-05
ENSMUSG00000026816	70239	Gtf3c5	protein_coding	0.432631	3.77566	6.97392	1.45062e-06	2.4616e-05
ENSMUSG00000034032	68925	Rpap1	protein_coding	0.612048	4.10923	6.97386	1.45076e-06	2.4616e-05
ENSMUSG00000019791	66847	Hint3	protein_coding	-0.681298	4.0127	-6.97011	1.46141e-06	2.47708e-05
ENSMUSG00000034361	234577	Cpne2	protein_coding	1.04133	5.13699	6.96944	1.46331e-06	2.47774e-05
ENSMUSG00000022021	56419	Diaph3	protein_coding	1.87608	1.1085	6.96781	1.46797e-06	2.48303e-05
ENSMUSG00000036112	56307	Metap2	protein_coding	-0.419372	6.11036	-6.9655	1.47458e-06	2.49163e-05
ENSMUSG00000024909	58859	Efemp2	protein_coding	1.01837	3.93254	6.96368	1.47983e-06	2.49791e-05
ENSMUSG00000032952	67489	Ap4b1	protein_coding	-0.674742	4.25844	-6.95962	1.49159e-06	2.514e-05
ENSMUSG00000051375	75599	Pcdh1	protein_coding	1.39874	5.25161	6.95905	1.49326e-06	2.514e-05
ENSMUSG00000032997	74241	Chpf	protein_coding	0.702983	4.9087	6.95879	1.494e-06	2.514e-05
ENSMUSG00000036862	233651	Dchs1	protein_coding	0.941843	4.58342	6.95791	1.49659e-06	2.51575e-05
ENSMUSG00000053049	791381	Gm15413	lncRNA	2.50879	0.0314933	6.95327	1.51017e-06	2.53402e-05
ENSMUSG00000031016	22390	Wee1	protein_coding	-1.24114	2.9347	-6.95295	1.51111e-06	2.53402e-05
ENSMUSG00000043251	277978	Exoc3l	protein_coding	1.78685	1.01269	6.95199	1.51394e-06	2.53402e-05
ENSMUSG00000004789	78920	Dlst	protein_coding	-0.80145	7.79757	-6.95188	1.51427e-06	2.53402e-05
ENSMUSG00000028059	16800	Arhgef2	protein_coding	0.555947	5.57923	6.95155	1.51524e-06	2.53402e-05
ENSMUSG00000028402	17475	Mpdz	protein_coding	0.632509	6.96034	6.9504	1.51867e-06	2.53715e-05
ENSMUSG00000072568	399603	Lratd2	protein_coding	0.906979	4.97157	6.94795	1.52594e-06	2.54668e-05
ENSMUSG00000043719	245026	Col6a6	protein_coding	1.36679	4.3413	6.94583	1.53227e-06	2.55462e-05
ENSMUSG00000046546	224093	Fam43a	protein_coding	1.31376	4.95541	6.9421	1.54346e-06	2.57065e-05
ENSMUSG00000049791	14366	Fzd4	protein_coding	1.56723	8.26798	6.93758	1.55714e-06	2.58831e-05
ENSMUSG00000021916	76485	Glt8d1	protein_coding	0.509836	4.25381	6.93754	1.55725e-06	2.58831e-05
ENSMUSG00000036412	545260	Arsi	protein_coding	3.11282	2.37267	6.93245	1.5728e-06	2.61149e-05
ENSMUSG00000004698	79221	Hdac9	protein_coding	1.38446	3.86629	6.92479	1.59654e-06	2.64821e-05
ENSMUSG00000023249	235587	Parp3	protein_coding	1.25998	6.0963	6.92255	1.60353e-06	2.65662e-05
ENSMUSG00000022010	21807	Tsc22d1	protein_coding	0.707445	6.67466	6.92212	1.60488e-06	2.65662e-05
ENSMUSG00000031221	18518	Igbp1	protein_coding	-0.506039	5.34226	-6.91858	1.61602e-06	2.67235e-05
ENSMUSG00000034349	70099	Smc4	protein_coding	0.529537	4.89385	6.91695	1.62117e-06	2.67814e-05
ENSMUSG00000032376	235441	Usp3	protein_coding	-0.678092	5.50271	-6.91433	1.62953e-06	2.68922e-05
ENSMUSG00000056429	22134	Tgoln1	protein_coding	-0.560175	8.68445	-6.91352	1.63209e-06	2.69071e-05
ENSMUSG00000004098	53867	Col5a3	protein_coding	2.90561	7.1394	6.9128	1.63438e-06	2.69177e-05
ENSMUSG00000014773	13388	Dll1	protein_coding	1.52262	2.69166	6.91077	1.64091e-06	2.69978e-05
ENSMUSG00000112863	100418393	Gm19181	processed_pseudogene	-1.86643	1.3622	-6.90896	1.64673e-06	2.70662e-05
ENSMUSG00000002325	16391	Irf9	protein_coding	0.842202	4.36017	6.90844	1.6484e-06	2.70664e-05
ENSMUSG00000051790	216856	Nlgn2	protein_coding	0.858241	4.6414	6.90637	1.65509e-06	2.71489e-05
ENSMUSG00000078853	16145	Igtp	protein_coding	1.07474	3.79478	6.90562	1.65753e-06	2.71615e-05
ENSMUSG00000024842	73660	Cabp4	protein_coding	-1.64515	0.964727	-6.90482	1.66012e-06	2.71766e-05
ENSMUSG00000029771	27056	Irf5	protein_coding	0.810103	3.61924	6.90414	1.66233e-06	2.71853e-05
ENSMUSG00000035513	171171	Ntng2	protein_coding	0.770649	4.2317	6.90304	1.6659e-06	2.72164e-05
ENSMUSG00000019326	11754	Aoc3	protein_coding	1.53574	10.0771	6.90165	1.67044e-06	2.72631e-05
ENSMUSG00000074207	11522	Adh1	protein_coding	-0.978162	7.69523	-6.90014	1.67539e-06	2.72868e-05
ENSMUSG00000028560	230484	Usp1	protein_coding	-0.866212	5.25655	-6.90011	1.6755e-06	2.72868e-05
ENSMUSG00000015869	67763	Prpsap1	protein_coding	-0.493189	4.72088	-6.89968	1.67692e-06	2.72868e-05
ENSMUSG00000046179	108961	E2f8	protein_coding	2.35687	-0.258804	6.89278	1.69972e-06	2.76301e-05
ENSMUSG00000039236	57444	Isg20	protein_coding	-0.834294	3.47458	-6.89003	1.70889e-06	2.77515e-05
ENSMUSG00000059248	53860	Septin9	protein_coding	1.04268	6.06369	6.88715	1.71855e-06	2.78807e-05
ENSMUSG00000014599	12977	Csf1	protein_coding	1.00849	5.71965	6.87969	1.74387e-06	2.82631e-05
ENSMUSG00000039621	277360	Prex1	protein_coding	0.752571	4.36968	6.878	1.74965e-06	2.8291e-05
ENSMUSG00000025428	11946	Atp5a1	protein_coding	-0.809648	9.37165	-6.87755	1.75122e-06	2.8291e-05
ENSMUSG00000027381	12125	Bcl2l11	protein_coding	-0.898667	3.95274	-6.87754	1.75124e-06	2.8291e-05
ENSMUSG00000002980	57278	Bcam	protein_coding	0.884526	5.58337	6.87716	1.75254e-06	2.8291e-05
ENSMUSG00000030595	18036	Nfkbib	protein_coding	-0.5785	3.90054	-6.87396	1.76356e-06	2.84408e-05
ENSMUSG00000027875	15360	Hmgcs2	protein_coding	-1.78101	5.4269	-6.87179	1.77109e-06	2.85338e-05
ENSMUSG00000033487	319448	Fndc3a	protein_coding	-0.569988	7.361	-6.86568	1.79245e-06	2.88109e-05
ENSMUSG00000031434	75746	Morc4	protein_coding	1.74236	5.34017	6.86526	1.79394e-06	2.88109e-05
ENSMUSG00000022221	56532	Ripk3	protein_coding	1.87179	1.53717	6.86511	1.79448e-06	2.88109e-05
ENSMUSG00000035133	11855	Arhgap5	protein_coding	-0.535423	8.00429	-6.86485	1.79537e-06	2.88109e-05
ENSMUSG00000045709	NA	NA	transcribed_unitary_pseudogene	-1.46279	1.6655	-6.86411	1.798e-06	2.88246e-05
ENSMUSG00000024833	18969	Pola2	protein_coding	0.933554	3.902	6.86181	1.80613e-06	2.89265e-05
ENSMUSG00000002565	20259	Scin	protein_coding	-2.43743	0.00703845	-6.86083	1.80959e-06	2.89535e-05
ENSMUSG00000030084	18844	Plxna1	protein_coding	0.881728	6.55526	6.85676	1.82412e-06	2.91227e-05
ENSMUSG00000029780	107569	Nt5c3	protein_coding	-0.449824	3.70744	-6.85657	1.82481e-06	2.91227e-05
ENSMUSG00000036611	67484	Eepd1	protein_coding	2.67212	6.90194	6.85636	1.82554e-06	2.91227e-05
ENSMUSG00000021750	268709	Fam107a	protein_coding	-2.5898	2.3945	-6.85528	1.82943e-06	2.91561e-05
ENSMUSG00000039760	237310	Il22ra2	protein_coding	-3.60507	-0.093104	-6.85459	1.8319e-06	2.91581e-05
ENSMUSG00000001542	192657	Ell2	protein_coding	-0.866844	6.47528	-6.85425	1.83313e-06	2.91581e-05
ENSMUSG00000046574	233210	Prr12	protein_coding	0.619678	6.50632	6.85352	1.83576e-06	2.91713e-05
ENSMUSG00000015536	17434	Mocs2	protein_coding	-0.761172	5.89513	-6.8529	1.838e-06	2.91785e-05
ENSMUSG00000015247	66536	Nipsnap3b	protein_coding	0.806005	3.54615	6.85072	1.84589e-06	2.92511e-05
ENSMUSG00000020486	18952	Septin4	protein_coding	1.64907	3.71416	6.85064	1.84617e-06	2.92511e-05
ENSMUSG00000023307	69104	Marchf5	protein_coding	-0.658911	6.98205	-6.84725	1.85851e-06	2.93948e-05
ENSMUSG00000026003	11363	Acadl	protein_coding	-0.990699	8.46125	-6.84716	1.85886e-06	2.93948e-05
ENSMUSG00000042256	627626	Ptchd4	protein_coding	4.01939	-0.250741	6.84235	1.87651e-06	2.96452e-05
ENSMUSG00000030671	18576	Pde3b	protein_coding	-0.782271	9.20185	-6.8391	1.88852e-06	2.9806e-05
ENSMUSG00000037031	70423	Tspan15	protein_coding	0.959196	4.8289	6.83689	1.89675e-06	2.9907e-05
ENSMUSG00000068245	219132	Phf11d	protein_coding	0.84633	3.4833	6.83468	1.905e-06	3.0008e-05
ENSMUSG00000020346	17308	Mgat1	protein_coding	0.616265	5.26163	6.83019	1.9219e-06	3.02388e-05
ENSMUSG00000012428	117167	Steap4	protein_coding	2.09043	8.09503	6.8298	1.92337e-06	3.02388e-05
ENSMUSG00000048038	329366	Ccdc187	protein_coding	2.28403	0.86508	6.82878	1.92725e-06	3.02516e-05
ENSMUSG00000055320	21676	Tead1	protein_coding	-1.15609	7.9719	-6.8282	1.92945e-06	3.02516e-05
ENSMUSG00000091649	236451	Phf11b	protein_coding	1.8255	0.296404	6.82812	1.92977e-06	3.02516e-05
ENSMUSG00000028862	53608	Map3k6	protein_coding	-1.70045	5.48664	-6.82642	1.93622e-06	3.03236e-05
ENSMUSG00000057666	14433	Gapdh	protein_coding	-1.35068	9.74321	-6.82387	1.94596e-06	3.04468e-05
ENSMUSG00000064128	219103	Cenpj	protein_coding	0.724266	2.97819	6.82191	1.95349e-06	3.05353e-05
ENSMUSG00000029836	12417	Cbx3	protein_coding	-0.370862	6.22281	-6.81686	1.97301e-06	3.08107e-05
ENSMUSG00000026821	19730	Ralgds	protein_coding	0.932534	5.79581	6.81542	1.9786e-06	3.08653e-05
ENSMUSG00000023861	55951	Mpc1	protein_coding	-1.79476	8.39549	-6.81498	1.98029e-06	3.08653e-05
ENSMUSG00000026825	13429	Dnm1	protein_coding	1.18845	5.04117	6.81239	1.99044e-06	3.09938e-05
ENSMUSG00000039994	21853	Timeless	protein_coding	1.99338	1.44158	6.81036	1.99841e-06	3.10664e-05
ENSMUSG00000028960	63958	Ube4b	protein_coding	-0.406698	7.01745	-6.81021	1.999e-06	3.10664e-05
ENSMUSG00000031980	11606	Agt	protein_coding	-1.81138	7.09279	-6.80942	2.00213e-06	3.10664e-05
ENSMUSG00000028076	12479	Cd1d1	protein_coding	1.66129	7.35561	6.80926	2.00274e-06	3.10664e-05
ENSMUSG00000063506	239027	Arhgap22	protein_coding	1.26034	1.59604	6.80719	2.01091e-06	3.11494e-05
ENSMUSG00000029816	93695	Gpnmb	protein_coding	-2.44488	4.01417	-6.80694	2.01193e-06	3.11494e-05
ENSMUSG00000034641	217305	Cd300ld	protein_coding	1.48694	2.93955	6.80508	2.01929e-06	3.12061e-05
ENSMUSG00000039959	215114	Hip1	protein_coding	0.843518	6.7199	6.80495	2.01981e-06	3.12061e-05
ENSMUSG00000026965	99152	Anapc2	protein_coding	0.593274	5.69889	6.80457	2.02134e-06	3.12061e-05
ENSMUSG00000021867	NA	NA	protein_coding	1.77966	5.23601	6.80333	2.0263e-06	3.1253e-05
ENSMUSG00000049241	243270	Hcar1	protein_coding	3.10331	6.01966	6.8019	2.03201e-06	3.12983e-05
ENSMUSG00000060509	23832	Xcr1	protein_coding	2.43836	0.011802	6.80161	2.03316e-06	3.12983e-05
ENSMUSG00000060224	74580	Pyroxd2	protein_coding	1.17035	3.4488	6.80115	2.035e-06	3.12983e-05
ENSMUSG00000020390	22210	Ube2b	protein_coding	-0.65259	6.11424	-6.80038	2.03808e-06	3.13161e-05
ENSMUSG00000046798	64945	Cldn12	protein_coding	-0.72626	4.82376	-6.79972	2.04076e-06	3.13276e-05
ENSMUSG00000038462	66694	Uqcrfs1	protein_coding	-1.00143	6.61749	-6.79916	2.04302e-06	3.13327e-05
ENSMUSG00000039328	68867	Rnf122	protein_coding	0.953059	2.95703	6.78994	2.08049e-06	3.18773e-05
ENSMUSG00000031166	73447	Wdr13	protein_coding	0.381878	5.42671	6.7892	2.08354e-06	3.18853e-05
ENSMUSG00000042961	268780	Egflam	protein_coding	1.09294	3.01069	6.78886	2.08493e-06	3.18853e-05
ENSMUSG00000064120	56738	Mocs1	protein_coding	-0.840515	5.97973	-6.78499	2.10092e-06	3.20997e-05
ENSMUSG00000034111	382620	Tmed8	protein_coding	0.601946	5.21025	6.78198	2.11344e-06	3.22607e-05
ENSMUSG00000029028	72946	Lrrc47	protein_coding	-0.424742	5.31478	-6.78107	2.11722e-06	3.22882e-05
ENSMUSG00000018574	11370	Acadvl	protein_coding	-1.18587	7.09145	-6.77994	2.12194e-06	3.23013e-05
ENSMUSG00000046210	257909	Olfr735	protein_coding	3.63719	-0.712095	6.77992	2.12206e-06	3.23013e-05
ENSMUSG00000055421	211712	Pcdh9	protein_coding	-1.89808	2.0031	-6.77703	2.13419e-06	3.24557e-05
ENSMUSG00000042569	216820	Dhrs7b	protein_coding	-0.766676	5.53723	-6.77396	2.14716e-06	3.26224e-05
ENSMUSG00000027200	214968	Sema6d	protein_coding	0.626681	5.75697	6.77238	2.15388e-06	3.26817e-05
ENSMUSG00000020009	15979	Ifngr1	protein_coding	-0.796991	6.79641	-6.7721	2.15508e-06	3.26817e-05
ENSMUSG00000052821	58861	Cysltr1	protein_coding	1.33395	2.68601	6.76946	2.16635e-06	3.2822e-05
ENSMUSG00000064145	23807	Arih2	protein_coding	-0.427215	5.76305	-6.76707	2.17656e-06	3.2946e-05
ENSMUSG00000038900	269261	Rpl12	protein_coding	-0.610716	7.38417	-6.76636	2.17961e-06	3.29616e-05
ENSMUSG00000030683	233878	Sez6l2	protein_coding	1.64198	0.657784	6.76106	2.20259e-06	3.32781e-05
ENSMUSG00000037725	80986	Ckap2	protein_coding	3.20376	-0.17172	6.75929	2.2103e-06	3.33637e-05
ENSMUSG00000005142	17159	Man2b1	protein_coding	0.658893	6.61401	6.75815	2.21527e-06	3.34077e-05
ENSMUSG00000100755	100038875	Rps23-ps1	processed_pseudogene	-0.52335	5.16836	-6.75099	2.24686e-06	3.38527e-05
ENSMUSG00000106807	NA	NA	lncRNA	1.61072	0.851928	6.74707	2.26438e-06	3.40851e-05
ENSMUSG00000036104	226407	Rab3gap1	protein_coding	-0.960262	6.25939	-6.74263	2.28435e-06	3.4354e-05
ENSMUSG00000041769	52432	Ppp2r2d	protein_coding	-0.868818	5.54312	-6.74171	2.28852e-06	3.43849e-05
ENSMUSG00000037995	93842	Igsf9	protein_coding	1.52305	0.828514	6.73435	2.3221e-06	3.47988e-05
ENSMUSG00000017897	14049	Eya2	protein_coding	-0.789089	2.73023	-6.73498	2.31918e-06	3.47988e-05
ENSMUSG00000047686	213436	Rtl3	protein_coding	3.60826	-0.236914	6.73427	2.32249e-06	3.47988e-05
ENSMUSG00000038456	209773	Dennd2a	protein_coding	-1.29285	5.15972	-6.73183	2.33374e-06	3.49352e-05
ENSMUSG00000062421	11841	Arf2	protein_coding	0.637255	4.2171	6.72445	2.36807e-06	3.5361e-05
ENSMUSG00000050675	14723	Gp1ba	protein_coding	-1.56418	0.806395	-6.72441	2.36829e-06	3.5361e-05
ENSMUSG00000001029	15896	Icam2	protein_coding	1.28003	2.80289	6.72432	2.3687e-06	3.5361e-05
ENSMUSG00000043445	67078	Pgp	protein_coding	-0.629593	4.5382	-6.7201	2.38861e-06	3.56207e-05
ENSMUSG00000034751	328329	Mast4	protein_coding	0.649327	6.73232	6.7197	2.39047e-06	3.56207e-05
ENSMUSG00000031103	56501	Elf4	protein_coding	0.735462	5.03953	6.71797	2.39869e-06	3.57104e-05
ENSMUSG00000023206	16169	Il15ra	protein_coding	-1.53154	5.52564	-6.71639	2.40623e-06	3.579e-05
ENSMUSG00000056899	93757	Immp2l	protein_coding	-1.34617	3.38737	-6.71423	2.41653e-06	3.59104e-05
ENSMUSG00000044475	69090	Ascc1	protein_coding	-0.585746	4.15482	-6.71292	2.42284e-06	3.59712e-05
ENSMUSG00000027762	84112	Sucnr1	protein_coding	2.34166	4.57044	6.71112	2.43149e-06	3.60668e-05
ENSMUSG00000056602	320365	Fry	protein_coding	1.13559	8.29583	6.71019	2.43597e-06	3.61002e-05
ENSMUSG00000043518	24004	Rai2	protein_coding	0.96003	4.23126	6.70573	2.45764e-06	3.63166e-05
ENSMUSG00000034459	15957	Ifit1	protein_coding	1.43041	2.93267	6.70551	2.45868e-06	3.63166e-05
ENSMUSG00000040907	232975	Atp1a3	protein_coding	-1.91457	6.39539	-6.70547	2.4589e-06	3.63166e-05
ENSMUSG00000030650	74424	Tmc5	protein_coding	2.74403	0.0824216	6.70535	2.4595e-06	3.63166e-05
ENSMUSG00000028559	100273	Osbpl9	protein_coding	-0.466524	7.28402	-6.70458	2.46327e-06	3.63307e-05
ENSMUSG00000019817	22634	Plagl1	protein_coding	1.51289	6.44021	6.70424	2.46492e-06	3.63307e-05
ENSMUSG00000108825	NA	NA	TEC	-1.59676	2.62022	-6.7035	2.46854e-06	3.63512e-05
ENSMUSG00000028873	52276	Cdca8	protein_coding	2.37944	-0.0984367	6.69961	2.48768e-06	3.66e-05
ENSMUSG00000084319	NA	NA	processed_pseudogene	-0.889749	3.17228	-6.69523	2.50939e-06	3.6886e-05
ENSMUSG00000021238	104776	Aldh6a1	protein_coding	-0.622045	9.39591	-6.69397	2.51569e-06	3.6939e-05
ENSMUSG00000037020	233064	Wdr62	protein_coding	1.03528	3.89781	6.6936	2.51753e-06	3.6939e-05
ENSMUSG00000056941	99311	Commd7	protein_coding	0.500728	4.37954	6.68795	2.54595e-06	3.73222e-05
ENSMUSG00000025804	12768	Ccr1	protein_coding	1.76895	2.29358	6.68745	2.54848e-06	3.73257e-05
ENSMUSG00000009035	223693	Tmem184b	protein_coding	1.09367	6.50905	6.68546	2.55857e-06	3.74136e-05
ENSMUSG00000037685	11980	Atp8a1	protein_coding	-0.533658	5.72127	-6.68536	2.55908e-06	3.74136e-05
ENSMUSG00000043673	238076	Kcns3	protein_coding	1.18228	4.80547	6.68355	2.56827e-06	3.75143e-05
ENSMUSG00000025170	217371	Rab40b	protein_coding	-1.60047	3.25861	-6.68151	2.57872e-06	3.76331e-05
ENSMUSG00000035365	75317	Parpbp	protein_coding	2.05122	-0.19706	6.68074	2.58264e-06	3.76566e-05
ENSMUSG00000086040	330319	Wipf3	protein_coding	-1.69147	2.92537	-6.67879	2.59268e-06	3.77692e-05
ENSMUSG00000060090	19889	Rp2	protein_coding	0.531835	4.50774	6.6766	2.604e-06	3.79e-05
ENSMUSG00000027170	98221	Eif3m	protein_coding	-0.548673	5.22285	-6.67166	2.62972e-06	3.82402e-05
ENSMUSG00000037263	73458	Aldh3b3	protein_coding	-1.84624	0.499446	-6.66867	2.64539e-06	3.84337e-05
ENSMUSG00000022181	12274	C6	protein_coding	2.00493	4.07337	6.66486	2.66551e-06	3.86916e-05
ENSMUSG00000029776	58875	Hibadh	protein_coding	-0.633503	7.85374	-6.66274	2.67678e-06	3.88205e-05
ENSMUSG00000041712	66622	Ubr7	protein_coding	-0.506029	4.88261	-6.66219	2.67973e-06	3.88287e-05
ENSMUSG00000082100	14646	Glns-ps1	processed_pseudogene	-2.3632	-0.514117	-6.65887	2.69749e-06	3.90512e-05
ENSMUSG00000033377	114301	Palmd	protein_coding	1.72443	6.88644	6.65831	2.7005e-06	3.90601e-05
ENSMUSG00000022199	59049	Slc22a17	protein_coding	0.909752	3.83673	6.65681	2.70854e-06	3.91415e-05
ENSMUSG00000031483	244373	Erlin2	protein_coding	0.575174	5.85372	6.65275	2.73054e-06	3.94245e-05
ENSMUSG00000028843	73723	Sh3bgrl3	protein_coding	0.804348	4.86733	6.65142	2.73776e-06	3.94936e-05
ENSMUSG00000026200	74577	Glb1l	protein_coding	0.584905	3.79005	6.64928	2.7495e-06	3.96278e-05
ENSMUSG00000025188	192236	Hps1	protein_coding	0.509042	3.87615	6.64833	2.75469e-06	3.96459e-05
[truncated: 15,142 more rows]

## Sheet: T4. CONvWR-ABAvCON (diff)
ENSEMBL	ENTREZID	SYMBOL	gene_type	logFC	AveExpr	t	P.Value	adj.P.Val
[truncated: 602 more rows]

[truncated: 2 more sheets: T5. CONvWR-ABACON(not diff), T6. Hypothalamic qPCR primers]
